# Supplementary material for: Genome-scale patterns in the loss of heterozygosity incidence in Saccharomyces cerevisiae
Source: Genetics. 2022 Feb 25;221(1):iyac032. doi: 10.1093/genetics/iyac032 (PMC9071580; doi:10.1093/genetics/iyac032)
Supplement: iyac032_Supplemental_Table_1 [file iyac032_supplemental_table_1.xlsx]

## Sheet: URA3
A list of primers used for the construction of strains. Each primer has a region complementary to fragments flanking TEF promoter or terminator sequences. Markers on right arms of chromosomes IX and XIV were inserted by replacing the kanMX4 cassette in YKO strains with a URA3MX4 cassette.
Chromosome	Arm	Essential gene next to the URA3 marker	Primer forward	Primer reverse
1	Left	CDC24	CTTAGTATTAAGATACGTCTGTGAAGGATGAAAAAAAATGTATAACgTACgCTgCAggTCgAC	AAATACGATTACTATCGTTTTTTCTCCTTACTTCCTCTAGTCACAATCgATgAATTCgAgCTCg
1	Right	KIN3	CATGTCAGATATCGTATTTCAGATTTATTGATCTATAGCTAGAAACgTACgCTgCAggTCgAC	TGGGGATTAAATGTATGAACGACTCAAAGTGCATTTTGTTAAATGATCgATgAATTCgAgCTCg
2	Left	SEC17	TTCTGATCCGGAGCCCTTGAGGGATATTACGCATCGCGTATCTTCCgTACgCTgCAggTCgAC	AGCCCAATATCAAGAATGCAAGTCAGCAAAGTACAGTAATCGTATATCgATgAATTCgAgCTCg
2	Right	MEC1	AATTGATATCTCCTTACCAAATGGGCATTGCTTGTTTCGCACAGTCgTACgCTgCAggTCgAC	CTCTGGATCCAAAAATCATTGTCCAATGCACTGCCACCGTAGGTCATCgATgAATTCgAgCTCg
3	Left	RRP7	AAATTATTGATGCCTTTAAACTTATACTATTATACTATATTATGTCgTACgCTgCAggTCgAC	ATTCAACATATCTCAATATATCTATAAAACTAATAATATAATATAATCgATgAATTCgAgCTCg
3	Right	PWP2	GGAAAATAGCCTCGTCAGTCAAAGGACGACTCCCGTAATGGTAGCCgTACgCTgCAggTCgAC	CAATATCGATATACATCATGATGAGAGCGCCTAATATAAACTGAGATCgATgAATTCgAgCTCg
4	Left	CDC53	CTGACAACAAGGATCAGTCAGTGGCAGAGTTGAAATTCCGCTGGACgTACgCTgCAggTCgAC	ATTTCTACGCGGATTTCTTGGAGCTGGTAGCTGCTGGTGACGATTATCgATgAATTCgAgCTCg
4	Right	CIA1	CTATTATTAAGAGTGACCGCGAGTATGAAACTTTCAGTGTAACCTCgTACgCTgCAggTCgAC	AGATATTCGGAAGACTTGTAATTAAGCATTATCTCGAATAAAGAAATCgATgAATTCgAgCTCg
5	Left	MCM3	ATGTGTTGTAAGCAGTTATGGGGCACTATATCTTCTGTTAATGAACgTACgCTgCAggTCgAC	GAAGCCACGAATGAGCAAGTAAGATAAGCCAAAGTATCACACATAATCgATgAATTCgAgCTCg
5	Right	PUP3	GTGAATAACGCTGCTCCTTAGAAAAGGACAGCCAGCGGATAGCTACgTACgCTgCAggTCgAC	GAATATATAAATACTAAAATGCATAAAGTCAGTCGAAGATCTGAGATCgATgAATTCgAgCTCg
6	Left	EPL1	TAAGAGTATGAATCTAACTTAAATACATCAAGCATTTGGGATGAACgTACgCTgCAggTCgAC	AATTTCCATTTCACACGGTTGTGACCTTTTGATTTTTCGCATGATATCgATgAATTCgAgCTCg
6	Right	PTR3	GTGCCGTAGAAAAGACTCATTCATGAATCGTCGGAAACCCATAGTCgTACgCTgCAggTCgAC	AACTACTGCCCTCTGTTGCTTATATATACCTTTTGCTCGAAGATGATCgATgAATTCgAgCTCg
7	Left	GPI10	TCCTCCGAGCGAGCAAATCCTCCTAACAAGTATATGAAATACACACgTACgCTgCAggTCgAC	ATATGTGTTACTTCTCGTTGTGCCATCTGTACTAGGCTGAGTAATATCgATgAATTCgAgCTCg
7	Right	CBF2	CTGTGGTGAGAAAATCGGGTAACACCTATAGGGGTTCCATCACTTCgTACgCTgCAggTCgAC	TCAGTCTTCCTATATTCGTATAGATTTCAAAGTTCAAGGCATCTGATCgATgAATTCgAgCTCg
8	Left	SNF6	AACCTCCTGTGCGTTTACTGTGGATCATGCAACACGATTTCTGTACgTACgCTgCAggTCgAC	ATCAAACGGAATTTAGCTTAGTCCATGCCAAAAACGTCTTTAATCATCgATgAATTCgAgCTCg
8	Right	CIA2	AACGTGGATAAGTATTATAGAAACAGCACTTCTTCGGCCAACAATCgTACgCTgCAggTCgAC	GGGCAAAAGACCTTTTATAGCACTATCTTGCTCAATTTGCGTGATATCgATgAATTCgAgCTCg
9	Left	SHQ1	CCAGCTTGGATCGCTGTCACTCTTCAAGGCTTGAAAGCCTTCTCCCgTACgCTgCAggTCgAC	CCCGCGGCTTTTCCCCTCATGGCATTACGTATTCCATCGAAGAAGATCgATgAATTCgAgCTCg
10	Left	UTP10	AAGATAAGAAAATTTTCACTCTGTTCGCCCGCTATTTAGGATCAGCgTACgCTgCAggTCgAC	TGTCATCTTTCTCGTCGTTCCTAGTGATTAACGTTACTAAAATTAATCgATgAATTCgAgCTCg
10	Right	NPA3	GATTTCTGTGGAAGGATTACCTCTATTGTTCAAAAGATAATAAACCgTACgCTgCAggTCgAC	AAAAGACAATGGAATTGCAAAGACGAACGTCAGATAAACTCCCACATCgATgAATTCgAgCTCg
11	Left	SLD2	TTAAGTATTCAGTTAGATTCCTTCAGCTGCATGACGTATAGTTTACgTACgCTgCAggTCgAC	AACATGCTAGTCTCTATATTGATAAAAATACGTATGATGTCCATAATCgATgAATTCgAgCTCg
11	Right	TFA2	CGTTTGCATATTAGGTTAAAGAGACTGTGATTATATATACATGCACgTACgCTgCAggTCgAC	ATACGTTGTAGACTATAAAGCTGAGTTGTATGCTGCACCCTAACGATCgATgAATTCgAgCTCg
12	Left	GPI13	TAACCTCTGCGGGCTTGAATAGTGCTTCAAAAGGTTCAGGTAGTCCgTACgCTgCAggTCgAC	AAATAAAGGATGAAAAGTCATCTTTGTTTATATAGCTAACCTCTTATCgATgAATTCgAgCTCg
12	Right	HSP60	CCTTCTAGCGAAGTCCTCTTGCGTTAGCTGTAAACAAAATAAGTCCgTACgCTgCAggTCgAC	ATAGAGAGAGCTACCGCCATAATGTCACTTTTCATTAATGAAATTATCgATgAATTCgAgCTCg
13	Left	POB3	AATTTATTGATATTGTGTAAAAACTAACTAATATATTTTGCCAATCgTACgCTgCAggTCgAC	AATTAAGAGGTGGTGTCTTACACTCACCATGTCATGATAATATCAATCgATgAATTCgAgCTCg
13	Right	TIF34	GTGATGGTTGTGAATGCAAATACCGCTGAGGCCAGAGTAATGCCACgTACgCTgCAggTCgAC	ACAGGGATCTTCTCCACGATGCTCGAGATGCCCTGGTCCTCGCTAATCgATgAATTCgAgCTCg
14	Left	RPS3	GTTGCGGTTTCTTGCATATTGCCGTGTTTAGTCAGGAGGGTGCACCgTACgCTgCAggTCgAC	TTGTGATTCTGTAAATAACAACTAGTTTCAACGCACTGCTTCAACATCgATgAATTCgAgCTCg
15	Left	BRX1	GTACATACAATAAATATTCTTTATATATACAGCTTTCGATATTCACgTACgCTgCAggTCgAC	CTGTCTAGTTATAGACCTCTTTTTAATAATTTAATGTTTAAATCTATCgATgAATTCgAgCTCg
15	Right	DED1	CTAATATTAACTAAAAAACTAAAGATTTCACTATGATTATAAGCACgTACgCTgCAggTCgAC	GATAATAATTCCTTCATCTTTTCACTAAAAGATGAAAATCTTAATATCgATgAATTCgAgCTCg
16	Left	CDC60	TGGGTTTGAGGGCTATTTGACTAGTCTAGAGAAAAGTAGTCGTGACgTACgCTgCAggTCgAC	ACTTATTGACCTGCTCCTCTCATCCATCTATCTAATATAGTTTTCATCgATgAATTCgAgCTCg
16	Right	RPC40	TTACTGTTATCGGCACTATTTTATAGAGAGTTACATTTACATATACgTACgCTgCAggTCgAC	TACAAACCCATGAATCGTCATAGATAAGGAAATGTAATAGAATGAATCgATgAATTCgAgCTCg
Chromosome	Arm	YKO gene
9	Right	YIR019C
14	Right	YNR040W

## Sheet: YKO kanMX4
ORFs near centromeres replaced by the kanMX4 cassette from the YKO collection.
Chromosome	YKO gene near centromere
1	ERP2
2	ECM15
3	YCL002C
4	RCR2
5	IRC22
6	YFR001C
7	CUL3
8	YHL008C
9	INP51
10	AVT1
11	OSH6
12	LOT6
13	MIX17
14	LRO1
15	IZH2
16	CIT3
