# Supplementary material for: Genome-scale patterns in the loss of heterozygosity incidence in Saccharomyces cerevisiae
Source: Genetics. 2022 Feb 25;221(1):iyac032. doi: 10.1093/genetics/iyac032 (PMC9071580; doi:10.1093/genetics/iyac032)
Supplement: iyac032_Supplemental_Table_2 [file iyac032_supplemental_table_2.xlsx]

## Sheet: ORFs
Positions of URA3 and kan markers in the collection of 23 strains
Chromosome	Arm	Telomere (t) / centromere (c) proximity	Replacement cassette	ORF	Distance between cassettes	Distance to centromere	Distance to telomere
2	L	t	kanMX4	YBL043W	36573	100745
2	L	t	URA3MX4	YBL066C			96669
2	R	c	kanMX4	YBR014C	38933	28519
2	R	c	URA3MX4	YBR035C			506229
2	R	t	kanMX4	YBR219C	39286	424293
2	R	t	URA3MX4	YBR241C			109129
4	L	c	kanMX4	YDL026W	39932	44650
4	L	c	URA3MX4	YDL050C			364446
4	L	t	kanMX4	YDL144C	56941	249978
4	L	t	URA3MX4	YDL177C			141209
4	R	c	kanMX4	YDR179W-A	50250	369723
4	R	c	URA3MX4	YDR210W			660632
4	R	t	kanMX4	YDR474C	42234	957742
4	R	t	URA3MX4	YDR501W			79015
7	L	c	kanMX4	YGL007W	40351	13282
7	L	c	URA3MX4	YGL028C			441281
7	L	t	kanMX4	YGL230C	57933	432704
7	L	t	URA3MX4	YGL262W			5312
7	R	t	kanMX4	YGR266W	51522	525737
7	R	t	URA3MX4	YGR291C			14436
9	L	c	kanMX4	YIL032C	38036	63311
9	L	c	URA3MX4	YIL055C			252042
9	L	t	kanMX4	YIL152W	35325	298376
9	L	t	URA3MX4	YIL170W			19847
11	L	c	kanMX4	YKL033W-A	39590	64913
11	L	c	URA3MX4	YKL056C			334412
11	L	t	kanMX4	YKL168C	31647	306666
11	L	t	URA3MX4	YKL183W			98721
13	L	c	kanMX4	YML018C	29363	32078
13	L	c	URA3MX4	YML037C			204386
13	L	t	kanMX4	YML090W	35634	176900
13	L	t	URA3MX4	YML108W			54793
13	R	c	kanMX4	YMR052W	32836	111556
13	R	c	URA3MX4	YMR074C			510958
13	R	t	kanMX4	YMR291W	41326	584600
13	R	t	URA3MX4	YMR310C			27762
15	R	c	kanMX4	YOR252W	49154	477084
15	R	c	URA3MX4	YOR289W			237179
15	R	t	kanMX4	YOR356W	34075	680638
15	R	t	URA3MX4	YOR376W			47732
16	L	c	kanMX4	YPL025C	44015	52926
16	L	c	URA3MX4	YPL053C			457118
16	L	t	kanMX4	YPL230W	40593	439469
16	L	t	URA3MX4	YPL250C			74309
16	R	t	kanMX4	YPR172W	41567	329840
16	R	t	URA3MX4	YPR195C			19772
