# Supplementary material for: Genome-scale patterns in the loss of heterozygosity incidence in Saccharomyces cerevisiae
Source: Genetics. 2022 Feb 25;221(1):iyac032. doi: 10.1093/genetics/iyac032 (PMC9071580; doi:10.1093/genetics/iyac032)
Supplement: iyac032_Supplemental_Table_3 [file iyac032_supplemental_table_3.xlsx]

## Sheet: rates_hybrids
strain	medium	chromosome	arm	length_between_markers	loh_rate	lci_loh_rate_per_10kb	uci_loh_rate_per_10kb	loh_rate_per_10kb	lci_loh_rate_per_10kb	uci_loh_rate_per_10kb
BY	f	1	L	72148	5.55164e-06	3.87557e-06	7.64877e-06	7.69479e-07	5.3717e-07	1.06015e-06
BY	f	2	L	110680	6.08891e-06	3.76028e-06	9.5039e-06	5.50137e-07	3.39743e-07	8.58683e-07
BY	f	3	L	46198	7.36611e-06	3.77668e-06	1.33619e-05	1.59447e-06	8.17499e-07	2.89232e-06
BY	f	4	L	227050	2.16333e-05	1.52875e-05	3.09331e-05	9.52801e-07	6.7331e-07	1.36239e-06
BY	f	5	L	60246	2.51723e-06	1.24879e-06	4.48059e-06	4.17826e-07	2.07282e-07	7.43717e-07
BY	f	6	L	68604	2.77862e-06	1.54477e-06	4.58065e-06	4.05024e-07	2.25172e-07	6.67694e-07
BY	f	7	L	264032	8.12474e-06	4.82434e-06	1.35688e-05	3.07718e-07	1.82718e-07	5.13909e-07
BY	f	8	L	36366	1.58918e-06	5.03836e-07	2.99864e-06	4.36996e-07	1.38546e-07	8.24571e-07
BY	f	9	L	180750	8.6024e-06	5.03332e-06	1.47839e-05	4.75928e-07	2.78468e-07	8.17921e-07
BY	f	10	L	225013	9.64763e-06	4.43369e-06	1.9564e-05	4.28759e-07	1.97042e-07	8.6946e-07
BY	f	11	L	209501	7.97071e-06	5.14918e-06	1.2468e-05	3.80462e-07	2.45783e-07	5.95131e-07
BY	f	12	L	92258	6.80065e-06	2.91187e-06	1.49919e-05	7.37134e-07	3.15622e-07	1.625e-06
BY	f	13	L	134964	5.20009e-06	3.34172e-06	8.22046e-06	3.85295e-07	2.47601e-07	6.09086e-07
BY	f	14	L	336881	1.13815e-05	7.19956e-06	1.7681e-05	3.3785e-07	2.13712e-07	5.24844e-07
BY	f	15	L	137686	9.93657e-06	7.24093e-06	1.39111e-05	7.21683e-07	5.25902e-07	1.01035e-06
BY	f	16	L	305802	1.3455e-05	1.00867e-05	1.73864e-05	4.39991e-07	3.29845e-07	5.6855e-07
BY	f	1	R	33615	4.7215e-06	2.71579e-06	8.07126e-06	1.40458e-06	8.07909e-07	2.40109e-06
BY	f	2	R	275801	9.58594e-06	6.20873e-06	1.43409e-05	3.47567e-07	2.25116e-07	5.19971e-07
BY	f	3	R	108625	1.21964e-05	7.93366e-06	1.89029e-05	1.12279e-06	7.30371e-07	1.74019e-06
BY	f	4	R	547491	3.07927e-05	2.22595e-05	4.16963e-05	5.62433e-07	4.06574e-07	7.61588e-07
BY	f	5	R	197587	1.0764e-05	6.82839e-06	1.69317e-05	5.44773e-07	3.45589e-07	8.56923e-07
BY	f	6	R	55413	2.08516e-06	1.22309e-06	3.23449e-06	3.76294e-07	2.20723e-07	5.83706e-07
BY	f	7	R	268084	1.14467e-05	7.03329e-06	1.82288e-05	4.26983e-07	2.62354e-07	6.79967e-07
BY	f	8	R	261154	1.01264e-05	5.98473e-06	1.73553e-05	3.87755e-07	2.29165e-07	6.64563e-07
BY	f	9	R	35573	6.38868e-06	4.05575e-06	1.01038e-05	1.79594e-06	1.14012e-06	2.84029e-06
BY	f	10	R	132260	5.19559e-06	2.1997e-06	1.14968e-05	3.92832e-07	1.66316e-07	8.6926e-07
BY	f	11	R	113994	7.33459e-06	4.64311e-06	1.14024e-05	6.43419e-07	4.07312e-07	1.00026e-06
BY	f	12	R	493381	9.92266e-05	9.42208e-05	0.000104375	2.01116e-06	1.9097e-06	2.11551e-06
BY	f	13	R	284282	1.213e-05	7.91753e-06	1.85396e-05	4.26688e-07	2.7851e-07	6.52157e-07
BY	f	14	R	61164	1.08037e-05	9.13952e-06	1.2737e-05	1.76635e-06	1.49426e-06	2.08243e-06
BY	f	15	R	400681	2.0858e-05	1.42828e-05	2.99825e-05	5.20563e-07	3.56464e-07	7.48289e-07
BY	f	16	R	187818	1.40071e-05	8.6132e-06	2.23547e-05	7.4578e-07	4.58593e-07	1.19023e-06
BY	fg	1	L	72148	4.63938e-06	2.9534e-06	6.78344e-06	6.43037e-07	4.09353e-07	9.40212e-07
BY	fg	2	L	110680	6.4304e-06	4.13335e-06	9.94207e-06	5.80991e-07	3.73451e-07	8.98272e-07
BY	fg	3	L	46198	6.07905e-06	2.47457e-06	1.30957e-05	1.31587e-06	5.35645e-07	2.83468e-06
BY	fg	4	L	227050	1.93756e-05	1.33814e-05	2.83597e-05	8.53362e-07	5.89361e-07	1.24905e-06
BY	fg	5	L	60246	3.29476e-06	1.47271e-06	6.15831e-06	5.46885e-07	2.44449e-07	1.02219e-06
BY	fg	6	L	68604	2.82983e-06	1.63177e-06	4.58976e-06	4.12488e-07	2.37853e-07	6.69022e-07
BY	fg	7	L	264032	7.38103e-06	3.92669e-06	1.33157e-05	2.7955e-07	1.4872e-07	5.04323e-07
BY	fg	8	L	36366	2.32432e-06	3.13607e-07	6.55307e-06	6.39146e-07	8.62362e-08	1.80198e-06
BY	fg	9	L	180750	1.1716e-05	6.71508e-06	1.97318e-05	6.48186e-07	3.71512e-07	1.09166e-06
BY	fg	10	L	225013	7.97612e-06	3.49114e-06	1.74811e-05	3.54474e-07	1.55153e-07	7.76891e-07
BY	fg	11	L	209501	7.41671e-06	4.11272e-06	1.26926e-05	3.54018e-07	1.9631e-07	6.0585e-07
BY	fg	12	L	92258	6.89749e-06	3.13269e-06	1.42731e-05	7.4763e-07	3.39557e-07	1.54709e-06
BY	fg	13	L	134964	4.92055e-06	3.03954e-06	7.98026e-06	3.64582e-07	2.25211e-07	5.91288e-07
BY	fg	14	L	336881	1.10348e-05	7.18428e-06	1.68458e-05	3.27556e-07	2.13259e-07	5.00052e-07
BY	fg	15	L	137686	9.20909e-06	6.37847e-06	1.34563e-05	6.68847e-07	4.63262e-07	9.77319e-07
BY	fg	16	L	305802	1.30237e-05	9.69972e-06	1.703e-05	4.25885e-07	3.1719e-07	5.56898e-07
BY	fg	1	R	33615	5.28981e-06	2.69487e-06	9.71007e-06	1.57365e-06	8.01686e-07	2.88861e-06
BY	fg	2	R	275801	7.64188e-06	4.65798e-06	1.21724e-05	2.7708e-07	1.68889e-07	4.41346e-07
BY	fg	3	R	108625	9.01555e-06	5.0118e-06	1.54734e-05	8.2997e-07	4.61386e-07	1.42448e-06
BY	fg	4	R	547491	2.84357e-05	1.9999e-05	3.96484e-05	5.19382e-07	3.65284e-07	7.24184e-07
BY	fg	5	R	197587	8.02756e-06	4.83918e-06	1.3451e-05	4.0628e-07	2.44914e-07	6.80762e-07
BY	fg	6	R	55413	2.04708e-06	1.05169e-06	3.50701e-06	3.69423e-07	1.89792e-07	6.32886e-07
BY	fg	7	R	268084	1.21425e-05	7.29417e-06	1.96204e-05	4.52938e-07	2.72085e-07	7.31875e-07
BY	fg	8	R	261154	1.01384e-05	5.98647e-06	1.69632e-05	3.88217e-07	2.29231e-07	6.49547e-07
BY	fg	9	R	35573	6.03304e-06	4.04759e-06	9.17904e-06	1.69596e-06	1.13783e-06	2.58034e-06
BY	fg	10	R	132260	5.96584e-06	2.39247e-06	1.36883e-05	4.51069e-07	1.80891e-07	1.03495e-06
BY	fg	11	R	113994	6.30167e-06	3.71885e-06	1.075e-05	5.52807e-07	3.26232e-07	9.43033e-07
BY	fg	12	R	493381	9.63137e-05	9.17424e-05	0.000100789	1.95212e-06	1.85946e-06	2.04283e-06
BY	fg	13	R	284282	1.04872e-05	6.71624e-06	1.60005e-05	3.689e-07	2.36253e-07	5.6284e-07
BY	fg	14	R	61164	8.32816e-06	6.52594e-06	1.04332e-05	1.36161e-06	1.06696e-06	1.70578e-06
BY	fg	15	R	400681	1.96835e-05	1.32605e-05	2.86673e-05	4.91251e-07	3.3095e-07	7.15464e-07
BY	fg	16	R	187818	1.24606e-05	6.96707e-06	2.13432e-05	6.6344e-07	3.70948e-07	1.13638e-06
DBVPG6044	f	1	L	72148	9.72807e-06	5.40217e-06	1.751e-05	1.34835e-06	7.48762e-07	2.42695e-06
DBVPG6044	f	2	L	110680	4.10639e-06	2.35386e-06	7.34958e-06	3.71015e-07	2.12673e-07	6.64039e-07
DBVPG6044	f	3	L	46198	6.62718e-06	3.95374e-06	1.12144e-05	1.43452e-06	8.55824e-07	2.42746e-06
DBVPG6044	f	4	L	227050	4.51186e-06	3.11139e-06	6.68123e-06	1.98717e-07	1.37035e-07	2.94263e-07
DBVPG6044	f	5	L	60246	2.81272e-06	1.42132e-06	5.31238e-06	4.66873e-07	2.35919e-07	8.81781e-07
DBVPG6044	f	6	L	68604	6.2952e-06	3.27912e-06	1.1812e-05	9.17614e-07	4.77977e-07	1.72177e-06
DBVPG6044	f	7	L	264032	5.56142e-06	2.72799e-06	1.10626e-05	2.10634e-07	1.0332e-07	4.18986e-07
DBVPG6044	f	8	L	36366	4.76206e-06	1.89866e-06	1.15083e-05	1.30948e-06	5.22097e-07	3.16459e-06
DBVPG6044	f	9	L	180750	7.86377e-06	4.42765e-06	1.44774e-05	4.35063e-07	2.4496e-07	8.00961e-07
DBVPG6044	f	10	L	225013	5.91697e-06	2.9732e-06	1.16976e-05	2.62961e-07	1.32134e-07	5.19864e-07
DBVPG6044	f	11	L	209501	8.41085e-06	5.15307e-06	1.43823e-05	4.0147e-07	2.45969e-07	6.86503e-07
DBVPG6044	f	12	L	92258	3.82839e-06	1.92406e-06	7.08497e-06	4.14966e-07	2.08552e-07	7.67951e-07
DBVPG6044	f	13	L	134964	2.67044e-06	1.37931e-06	4.63414e-06	1.97863e-07	1.02199e-07	3.43361e-07
DBVPG6044	f	14	L	336881	5.83792e-06	3.39389e-06	9.8056e-06	1.73293e-07	1.00745e-07	2.9107e-07
DBVPG6044	f	15	L	137686	8.13631e-06	5.38817e-06	1.27724e-05	5.90932e-07	3.91337e-07	9.27646e-07
DBVPG6044	f	16	L	305802	8.18051e-06	5.1264e-06	1.34136e-05	2.6751e-07	1.67638e-07	4.38636e-07
DBVPG6044	f	1	R	33615	4.16377e-06	2.43055e-06	7.33917e-06	1.23867e-06	7.23056e-07	2.1833e-06
DBVPG6044	f	2	R	275801	7.70402e-06	4.07439e-06	1.41853e-05	2.79333e-07	1.47729e-07	5.14331e-07
DBVPG6044	f	3	R	108625	4.76551e-06	2.60791e-06	8.1433e-06	4.38713e-07	2.40084e-07	7.49671e-07
DBVPG6044	f	4	R	547491	1.00627e-05	5.46736e-06	1.81446e-05	1.83796e-07	9.98622e-08	3.31414e-07
DBVPG6044	f	5	R	197587	4.4443e-06	2.32489e-06	7.61179e-06	2.24929e-07	1.17664e-07	3.85237e-07
DBVPG6044	f	6	R	55413	2.70281e-06	1.56889e-06	4.3644e-06	4.87757e-07	2.83127e-07	7.87613e-07
DBVPG6044	f	7	R	268084	3.60736e-06	2.23565e-06	5.48557e-06	1.34561e-07	8.33936e-08	2.04621e-07
DBVPG6044	f	8	R	261154	5.95583e-06	2.47193e-06	1.34228e-05	2.28058e-07	9.46542e-08	5.1398e-07
DBVPG6044	f	9	R	35573	4.4647e-06	3.16387e-06	6.01957e-06	1.25508e-06	8.89401e-07	1.69218e-06
DBVPG6044	f	10	R	132260	5.1832e-06	2.49395e-06	1.05438e-05	3.91895e-07	1.88564e-07	7.97201e-07
DBVPG6044	f	11	R	113994	7.3794e-06	4.09926e-06	1.35258e-05	6.4735e-07	3.59603e-07	1.18654e-06
DBVPG6044	f	12	R	493381	6.37702e-05	4.91581e-05	8.36166e-05	1.29251e-06	9.96352e-07	1.69477e-06
DBVPG6044	f	13	R	284282	5.80132e-06	2.91065e-06	1.03867e-05	2.04069e-07	1.02386e-07	3.65367e-07
DBVPG6044	f	14	R	61164	6.71606e-06	3.70055e-06	1.25158e-05	1.09804e-06	6.05021e-07	2.04627e-06
DBVPG6044	f	15	R	400681	9.54893e-06	6.43115e-06	1.43828e-05	2.38317e-07	1.60506e-07	3.5896e-07
DBVPG6044	f	16	R	187818	4.36766e-06	2.47423e-06	7.54125e-06	2.32547e-07	1.31735e-07	4.01519e-07
DBVPG6044	fg	1	L	72148	8.4523e-06	4.77267e-06	1.50692e-05	1.17152e-06	6.61511e-07	2.08866e-06
DBVPG6044	fg	2	L	110680	4.39791e-06	2.27133e-06	8.10838e-06	3.97354e-07	2.05216e-07	7.32597e-07
DBVPG6044	fg	3	L	46198	4.70837e-06	2.17694e-06	9.79264e-06	1.01917e-06	4.7122e-07	2.11971e-06
DBVPG6044	fg	4	L	227050	5.16367e-06	3.50452e-06	7.8509e-06	2.27424e-07	1.5435e-07	3.45778e-07
DBVPG6044	fg	5	L	60246	1.92361e-06	7.47871e-07	4.49838e-06	3.19292e-07	1.24136e-07	7.46668e-07
DBVPG6044	fg	6	L	68604	6.30903e-06	3.11406e-06	1.23689e-05	9.1963e-07	4.53919e-07	1.80294e-06
DBVPG6044	fg	7	L	264032	4.78651e-06	2.32236e-06	9.95965e-06	1.81285e-07	8.79573e-08	3.77214e-07
DBVPG6044	fg	8	L	36366	3.6569e-06	1.32697e-06	9.60991e-06	1.00558e-06	3.64894e-07	2.64255e-06
DBVPG6044	fg	9	L	180750	7.65717e-06	4.49409e-06	1.34659e-05	4.23633e-07	2.48635e-07	7.45e-07
DBVPG6044	fg	10	L	225013	6.34114e-06	3.23231e-06	1.2228e-05	2.81812e-07	1.4365e-07	5.43435e-07
DBVPG6044	fg	11	L	209501	5.82675e-06	3.35892e-06	1.06149e-05	2.78125e-07	1.6033e-07	5.06674e-07
DBVPG6044	fg	12	L	92258	2.4579e-06	1.02781e-06	4.84649e-06	2.66416e-07	1.11406e-07	5.25319e-07
DBVPG6044	fg	13	L	134964	2.91408e-06	1.64521e-06	4.84931e-06	2.15915e-07	1.219e-07	3.59304e-07
DBVPG6044	fg	14	L	336881	5.75409e-06	3.62729e-06	9.30528e-06	1.70805e-07	1.07673e-07	2.76218e-07
DBVPG6044	fg	15	L	137686	7.89705e-06	5.16572e-06	1.28278e-05	5.73555e-07	3.75181e-07	9.31668e-07
DBVPG6044	fg	16	L	305802	9.52253e-06	5.77616e-06	1.59667e-05	3.11395e-07	1.88886e-07	5.22125e-07
DBVPG6044	fg	1	R	33615	4.37144e-06	1.86678e-06	9.40788e-06	1.30044e-06	5.55343e-07	2.79871e-06
DBVPG6044	fg	2	R	275801	7.55061e-06	4.39692e-06	1.32571e-05	2.7377e-07	1.59424e-07	4.80676e-07
DBVPG6044	fg	3	R	108625	1.65321e-06	1.11654e-06	2.2112e-06	1.52194e-07	1.02789e-07	2.03563e-07
DBVPG6044	fg	4	R	547491	1.11309e-05	6.42909e-06	1.96813e-05	2.03307e-07	1.17428e-07	3.59482e-07
DBVPG6044	fg	5	R	197587	3.1538e-06	1.7807e-06	5.2002e-06	1.59616e-07	9.01225e-08	2.63186e-07
DBVPG6044	fg	6	R	55413	2.99461e-06	1.49485e-06	5.23654e-06	5.40416e-07	2.69765e-07	9.45003e-07
DBVPG6044	fg	7	R	268084	3.40347e-06	1.91058e-06	5.33727e-06	1.26955e-07	7.1268e-08	1.99089e-07
DBVPG6044	fg	8	R	261154	6.31791e-06	3.32148e-06	1.16681e-05	2.41923e-07	1.27185e-07	4.46789e-07
DBVPG6044	fg	9	R	35573	2.83693e-06	2.08478e-06	3.63034e-06	7.97496e-07	5.86057e-07	1.02053e-06
DBVPG6044	fg	10	R	132260	5.68461e-06	2.28922e-06	1.31643e-05	4.29805e-07	1.73085e-07	9.95332e-07
DBVPG6044	fg	11	R	113994	7.76238e-06	4.24894e-06	1.42907e-05	6.80946e-07	3.72733e-07	1.25364e-06
DBVPG6044	fg	12	R	493381	6.48183e-05	4.98464e-05	8.49588e-05	1.31376e-06	1.0103e-06	1.72197e-06
DBVPG6044	fg	13	R	284282	4.01479e-06	1.82611e-06	8.06354e-06	1.41226e-07	6.42359e-08	2.83646e-07
DBVPG6044	fg	14	R	61164	5.05947e-06	2.76889e-06	9.86467e-06	8.27197e-07	4.52699e-07	1.61282e-06
DBVPG6044	fg	15	R	400681	8.14451e-06	5.14957e-06	1.31453e-05	2.03267e-07	1.28521e-07	3.28075e-07
DBVPG6044	fg	16	R	187818	3.98321e-06	2.46821e-06	6.47642e-06	2.12078e-07	1.31415e-07	3.44824e-07
UWOPS05	f	1	L	72148	4.69477e-06	2.89554e-06	7.70575e-06	6.50714e-07	4.01333e-07	1.06805e-06
UWOPS05	f	2	L	110680	2.36093e-06	1.32207e-06	3.72714e-06	2.13311e-07	1.1945e-07	3.36749e-07
UWOPS05	f	3	L	46198	2.19289e-06	1.35109e-06	3.43315e-06	4.74673e-07	2.92457e-07	7.43137e-07
UWOPS05	f	4	L	227050	7.78412e-06	4.60888e-06	1.38378e-05	3.42837e-07	2.0299e-07	6.09459e-07
UWOPS05	f	5	L	60246	2.98573e-06	1.62507e-06	4.9527e-06	4.95589e-07	2.69739e-07	8.2208e-07
UWOPS05	f	6	L	68604	2.10218e-06	1.53656e-06	2.7135e-06	3.06423e-07	2.23976e-07	3.95531e-07
UWOPS05	f	7	L	264032	2.9997e-07	0	5.65058e-07	1.13611e-08	0	2.14011e-08
UWOPS05	f	8	L	36366	1.30641e-06	7.55716e-07	1.91702e-06	3.59239e-07	2.07808e-07	5.27147e-07
UWOPS05	f	9	L	180750	4.56618e-06	3.41437e-06	5.91239e-06	2.52624e-07	1.889e-07	3.27103e-07
UWOPS05	f	10	L	225013	2.02914e-06	1.14326e-06	3.16032e-06	9.01786e-08	5.08086e-08	1.40451e-07
UWOPS05	f	11	L	209501	3.10328e-06	2.2447e-06	4.0305e-06	1.48127e-07	1.07145e-07	1.92386e-07
UWOPS05	f	12	L	92258	1.2177e-06	5.45626e-07	1.99835e-06	1.31989e-07	5.91413e-08	2.16604e-07
UWOPS05	f	13	L	134964	3.06293e-06	1.69658e-06	5.50654e-06	2.26944e-07	1.25706e-07	4.08001e-07
UWOPS05	f	14	L	336881	3.06371e-06	2.02527e-06	4.2813e-06	9.09434e-08	6.01182e-08	1.27086e-07
UWOPS05	f	15	L	137686	3.75675e-06	2.94658e-06	4.68416e-06	2.72849e-07	2.14007e-07	3.40206e-07
UWOPS05	f	16	L	305802	4.8079e-06	3.20414e-06	7.47977e-06	1.57223e-07	1.04778e-07	2.44595e-07
UWOPS05	f	1	R	33615	3.31677e-06	2.05419e-06	5.15698e-06	9.86693e-07	6.11095e-07	1.53413e-06
UWOPS05	f	2	R	275801	3.60288e-06	2.69135e-06	4.66102e-06	1.30633e-07	9.75831e-08	1.69e-07
UWOPS05	f	3	R	108625	2.38202e-06	1.68539e-06	3.15064e-06	2.19288e-07	1.55157e-07	2.90048e-07
UWOPS05	f	4	R	547491	4.40776e-06	3.31598e-06	5.7485e-06	8.05084e-08	6.05669e-08	1.04997e-07
UWOPS05	f	5	R	197587	3.87294e-06	2.5332e-06	5.93943e-06	1.96012e-07	1.28207e-07	3.00598e-07
UWOPS05	f	6	R	55413	2.53816e-06	1.52926e-06	3.99391e-06	4.58044e-07	2.75974e-07	7.20754e-07
UWOPS05	f	7	R	268084	2.27405e-06	1.16907e-06	3.63502e-06	8.4826e-08	4.36085e-08	1.35593e-07
UWOPS05	f	8	R	261154	1.79528e-06	8.59841e-07	3.14349e-06	6.87443e-08	3.29247e-08	1.20369e-07
UWOPS05	f	9	R	35573	3.00541e-06	2.29757e-06	3.85063e-06	8.44857e-07	6.45874e-07	1.08246e-06
UWOPS05	f	10	R	132260	2.79306e-06	1.80257e-06	4.07528e-06	2.11179e-07	1.3629e-07	3.08126e-07
UWOPS05	f	11	R	113994	2.40228e-06	1.66809e-06	3.30643e-06	2.10737e-07	1.46332e-07	2.90053e-07
UWOPS05	f	12	R	493381	3.90411e-05	2.76284e-05	5.62425e-05	7.91298e-07	5.59981e-07	1.13994e-06
UWOPS05	f	13	R	284282	4.89576e-06	2.93582e-06	8.40908e-06	1.72215e-07	1.03271e-07	2.95801e-07
UWOPS05	f	14	R	61164	3.45366e-06	2.1588e-06	5.18365e-06	5.64656e-07	3.52952e-07	8.47501e-07
UWOPS05	f	15	R	400681	7.21243e-06	4.9588e-06	1.08346e-05	1.80004e-07	1.23759e-07	2.70406e-07
UWOPS05	f	16	R	187818	2.54528e-06	1.7351e-06	3.46401e-06	1.35518e-07	9.23817e-08	1.84435e-07
UWOPS05	fg	1	L	72148	4.09003e-06	2.75592e-06	6.41273e-06	5.66895e-07	3.81982e-07	8.88831e-07
UWOPS05	fg	2	L	110680	2.83458e-06	1.8888e-06	4.0917e-06	2.56106e-07	1.70654e-07	3.69688e-07
UWOPS05	fg	3	L	46198	1.63275e-06	5.86439e-07	3.61138e-06	3.53423e-07	1.2694e-07	7.81717e-07
UWOPS05	fg	4	L	227050	7.79928e-06	4.49582e-06	1.41056e-05	3.43505e-07	1.9801e-07	6.21254e-07
UWOPS05	fg	5	L	60246	2.92243e-06	1.82581e-06	4.50727e-06	4.85083e-07	3.03059e-07	7.48145e-07
UWOPS05	fg	6	L	68604	1.9945e-06	1.24199e-06	2.91377e-06	2.90726e-07	1.81037e-07	4.24724e-07
UWOPS05	fg	7	L	264032	5.56826e-07	0	1.13367e-06	2.10894e-08	0	4.2937e-08
UWOPS05	fg	8	L	36366	1.29721e-06	7.22074e-07	2.02147e-06	3.5671e-07	1.98558e-07	5.55868e-07
UWOPS05	fg	9	L	180750	4.23605e-06	3.13072e-06	5.59361e-06	2.3436e-07	1.73207e-07	3.09467e-07
UWOPS05	fg	10	L	225013	2.61184e-06	1.48767e-06	4.14228e-06	1.16075e-07	6.61147e-08	1.84091e-07
UWOPS05	fg	11	L	209501	2.81855e-06	1.91657e-06	3.97935e-06	1.34537e-07	9.14824e-08	1.89944e-07
UWOPS05	fg	12	L	92258	1.31286e-06	6.17804e-07	2.14619e-06	1.42304e-07	6.69648e-08	2.3263e-07
UWOPS05	fg	13	L	134964	2.67559e-06	1.57819e-06	4.44748e-06	1.98245e-07	1.16934e-07	3.29531e-07
UWOPS05	fg	14	L	336881	2.47351e-06	1.7619e-06	3.2573e-06	7.3424e-08	5.23005e-08	9.669e-08
UWOPS05	fg	15	L	137686	3.31775e-06	2.60705e-06	4.079e-06	2.40965e-07	1.89347e-07	2.96254e-07
UWOPS05	fg	16	L	305802	4.7345e-06	3.21378e-06	7.3428e-06	1.54822e-07	1.05093e-07	2.40116e-07
UWOPS05	fg	1	R	33615	2.13417e-06	1.07257e-06	4.18969e-06	6.34885e-07	3.19075e-07	1.24638e-06
UWOPS05	fg	2	R	275801	3.61005e-06	2.73979e-06	4.61607e-06	1.30893e-07	9.93392e-08	1.6737e-07
UWOPS05	fg	3	R	108625	9.07542e-07	4.81929e-07	1.41301e-06	8.35482e-08	4.43663e-08	1.30081e-07
UWOPS05	fg	4	R	547491	4.41975e-06	3.40064e-06	5.95563e-06	8.07273e-08	6.21132e-08	1.0878e-07
UWOPS05	fg	5	R	197587	3.31073e-06	2.0106e-06	5.34342e-06	1.67558e-07	1.01758e-07	2.70434e-07
UWOPS05	fg	6	R	55413	2.22964e-06	1.34786e-06	3.4747e-06	4.02368e-07	2.43238e-07	6.27055e-07
UWOPS05	fg	7	R	268084	2.21616e-06	1.47795e-06	3.11445e-06	8.26667e-08	5.51303e-08	1.16174e-07
UWOPS05	fg	8	R	261154	1.33799e-06	6.24666e-07	2.48811e-06	5.12338e-08	2.39195e-08	9.52737e-08
UWOPS05	fg	9	R	35573	2.70727e-06	2.09185e-06	3.39585e-06	7.61047e-07	5.88044e-07	9.54615e-07
UWOPS05	fg	10	R	132260	2.26806e-06	1.20035e-06	3.7132e-06	1.71485e-07	9.07571e-08	2.8075e-07
UWOPS05	fg	11	R	113994	2.54583e-06	1.66148e-06	3.71082e-06	2.2333e-07	1.45751e-07	3.25527e-07
UWOPS05	fg	12	R	493381	3.42222e-05	2.41963e-05	4.9716e-05	6.93626e-07	4.90418e-07	1.00766e-06
UWOPS05	fg	13	R	284282	4.56938e-06	2.47733e-06	8.46658e-06	1.60734e-07	8.71434e-08	2.97823e-07
UWOPS05	fg	14	R	61164	2.47764e-06	1.60291e-06	3.67973e-06	4.05081e-07	2.62068e-07	6.01618e-07
UWOPS05	fg	15	R	400681	6.52041e-06	4.40957e-06	1.01954e-05	1.62733e-07	1.10052e-07	2.54453e-07
UWOPS05	fg	16	R	187818	2.51385e-06	1.61389e-06	3.60685e-06	1.33845e-07	8.59283e-08	1.92039e-07
YJM975	f	1	L	72148	1.35039e-05	7.92009e-06	2.3757e-05	1.8717e-06	1.09776e-06	3.29282e-06
YJM975	f	2	L	110680	4.3833e-06	2.60655e-06	7.26966e-06	3.96034e-07	2.35503e-07	6.56818e-07
YJM975	f	3	L	46198	6.48979e-06	4.89238e-06	8.63953e-06	1.40478e-06	1.059e-06	1.87011e-06
YJM975	f	4	L	227050	7.80276e-06	5.86987e-06	1.04326e-05	3.43658e-07	2.58528e-07	4.59484e-07
YJM975	f	5	L	60246	2.92287e-06	2.0065e-06	3.98785e-06	4.85156e-07	3.33051e-07	6.61928e-07
YJM975	f	6	L	68604	1.89558e-06	1.08376e-06	2.8809e-06	2.76307e-07	1.57973e-07	4.19932e-07
YJM975	f	7	L	264032	7.76888e-06	5.88639e-06	1.01398e-05	2.9424e-07	2.22942e-07	3.84037e-07
YJM975	f	8	L	36366	1.7444e-06	8.0793e-07	3.06475e-06	4.7968e-07	2.22166e-07	8.42751e-07
YJM975	f	9	L	180750	4.74812e-06	3.53518e-06	6.32565e-06	2.6269e-07	1.95584e-07	3.49967e-07
YJM975	f	10	L	225013	5.92243e-06	4.33228e-06	7.95289e-06	2.63204e-07	1.92534e-07	3.53441e-07
YJM975	f	11	L	209501	1.42683e-05	7.20083e-06	2.7789e-05	6.81059e-07	3.43714e-07	1.32644e-06
YJM975	f	12	L	92258	4.20933e-06	2.60273e-06	6.96323e-06	4.56256e-07	2.82114e-07	7.54757e-07
YJM975	f	13	L	134964	6.38021e-06	2.90501e-06	1.49265e-05	4.72734e-07	2.15243e-07	1.10596e-06
YJM975	f	14	L	336881	7.386e-06	5.35703e-06	9.95387e-06	2.19247e-07	1.59018e-07	2.95471e-07
YJM975	f	15	L	137686	5.64754e-06	4.49023e-06	7.1173e-06	4.10175e-07	3.26121e-07	5.16922e-07
YJM975	f	16	L	305802	6.70079e-06	4.86253e-06	9.08188e-06	2.19122e-07	1.59009e-07	2.96986e-07
YJM975	f	1	R	33615	3.45279e-06	2.16629e-06	5.62761e-06	1.02716e-06	6.44442e-07	1.67414e-06
YJM975	f	2	R	275801	1.49012e-05	9.16396e-06	2.47142e-05	5.40287e-07	3.32267e-07	8.96088e-07
YJM975	f	3	R	108625	8.1349e-06	5.44212e-06	1.26524e-05	7.48898e-07	5.01001e-07	1.16478e-06
YJM975	f	4	R	547491	1.3136e-05	9.37762e-06	1.86456e-05	2.39931e-07	1.71284e-07	3.40564e-07
YJM975	f	5	R	197587	4.67646e-06	3.14001e-06	6.61879e-06	2.36679e-07	1.58918e-07	3.34981e-07
YJM975	f	6	R	55413	1.9163e-06	1.2768e-06	2.64242e-06	3.45822e-07	2.30414e-07	4.76859e-07
YJM975	f	7	R	268084	7.72121e-06	5.47676e-06	1.09615e-05	2.88015e-07	2.04293e-07	4.08884e-07
YJM975	f	8	R	261154	1.10446e-05	7.13461e-06	1.81944e-05	4.22916e-07	2.73195e-07	6.96691e-07
YJM975	f	9	R	35573	7.39801e-06	5.89879e-06	9.35764e-06	2.07967e-06	1.65822e-06	2.63055e-06
YJM975	f	10	R	132260	1.44145e-05	7.20622e-06	2.99328e-05	1.08986e-06	5.44853e-07	2.26318e-06
YJM975	f	11	R	113994	4.52899e-06	2.8586e-06	7.45418e-06	3.973e-07	2.50768e-07	6.5391e-07
YJM975	f	12	R	493381	3.55988e-05	2.86179e-05	4.59901e-05	7.21527e-07	5.80036e-07	9.32142e-07
YJM975	f	13	R	284282	4.92074e-06	3.78562e-06	6.16954e-06	1.73094e-07	1.33164e-07	2.17022e-07
YJM975	f	14	R	61164	1.37258e-05	9.32485e-06	1.98584e-05	2.2441e-06	1.52456e-06	3.24675e-06
YJM975	f	15	R	400681	8.81597e-06	6.64222e-06	1.14936e-05	2.20025e-07	1.65773e-07	2.86851e-07
YJM975	f	16	R	187818	5.62435e-06	4.02815e-06	7.83717e-06	2.99458e-07	2.14471e-07	4.17275e-07
YJM975	fg	1	L	72148	5.83642e-06	4.51697e-06	7.42518e-06	8.08951e-07	6.2607e-07	1.02916e-06
YJM975	fg	2	L	110680	4.64009e-06	3.15715e-06	7.0893e-06	4.19235e-07	2.8525e-07	6.40523e-07
YJM975	fg	3	L	46198	2.11699e-06	1.46473e-06	2.82507e-06	4.58242e-07	3.17056e-07	6.11513e-07
YJM975	fg	4	L	227050	8.50458e-06	6.87872e-06	1.04467e-05	3.74569e-07	3.02961e-07	4.60104e-07
YJM975	fg	5	L	60246	2.48482e-06	1.88761e-06	3.07534e-06	4.12446e-07	3.13317e-07	5.10464e-07
YJM975	fg	6	L	68604	1.93799e-06	1.20372e-06	2.82947e-06	2.8249e-07	1.75459e-07	4.12434e-07
YJM975	fg	7	L	264032	6.85294e-06	5.04177e-06	9.24509e-06	2.5955e-07	1.90953e-07	3.5015e-07
YJM975	fg	8	L	36366	1.10789e-06	6.18875e-07	1.73545e-06	3.0465e-07	1.7018e-07	4.77217e-07
YJM975	fg	9	L	180750	3.66479e-06	2.8081e-06	4.70661e-06	2.02754e-07	1.55358e-07	2.60393e-07
YJM975	fg	10	L	225013	5.90244e-06	4.4301e-06	7.73425e-06	2.62315e-07	1.96882e-07	3.43724e-07
YJM975	fg	11	L	209501	1.48752e-05	7.49183e-06	2.94212e-05	7.10032e-07	3.57603e-07	1.40434e-06
YJM975	fg	12	L	92258	3.14662e-06	1.6829e-06	6.20085e-06	3.41067e-07	1.82413e-07	6.72121e-07
YJM975	fg	13	L	134964	6.25582e-06	2.69896e-06	1.47626e-05	4.63518e-07	1.99976e-07	1.09382e-06
YJM975	fg	14	L	336881	6.73562e-06	5.27616e-06	8.66423e-06	1.99941e-07	1.56618e-07	2.5719e-07
YJM975	fg	15	L	137686	4.41112e-06	3.41657e-06	5.60103e-06	3.20376e-07	2.48142e-07	4.06798e-07
YJM975	fg	16	L	305802	7.2321e-06	5.35054e-06	9.59605e-06	2.36496e-07	1.74968e-07	3.138e-07
YJM975	fg	1	R	33615	2.75068e-06	1.81916e-06	3.84473e-06	8.1829e-07	5.41174e-07	1.14375e-06
YJM975	fg	2	R	275801	1.40128e-05	8.82832e-06	2.38851e-05	5.08075e-07	3.20097e-07	8.66025e-07
YJM975	fg	3	R	108625	6.03347e-06	3.87521e-06	1.02369e-05	5.55441e-07	3.56751e-07	9.42409e-07
YJM975	fg	4	R	547491	1.34104e-05	1.00278e-05	1.83951e-05	2.44943e-07	1.83158e-07	3.3599e-07
YJM975	fg	5	R	197587	4.73785e-06	3.41726e-06	6.48405e-06	2.39786e-07	1.72949e-07	3.28162e-07
YJM975	fg	6	R	55413	1.72319e-06	1.0707e-06	2.38835e-06	3.10972e-07	1.93222e-07	4.31009e-07
YJM975	fg	7	R	268084	7.05726e-06	4.98981e-06	1.00447e-05	2.63248e-07	1.86129e-07	3.74686e-07
YJM975	fg	8	R	261154	1.06223e-05	6.96542e-06	1.70368e-05	4.06744e-07	2.66717e-07	6.52368e-07
YJM975	fg	9	R	35573	5.76196e-06	4.73231e-06	6.87424e-06	1.61976e-06	1.33031e-06	1.93243e-06
YJM975	fg	10	R	132260	1.6181e-05	7.90077e-06	3.37924e-05	1.22342e-06	5.97366e-07	2.555e-06
YJM975	fg	11	R	113994	5.02289e-06	3.46128e-06	7.61381e-06	4.40627e-07	3.03637e-07	6.67913e-07
YJM975	fg	12	R	493381	3.65832e-05	2.87012e-05	4.84257e-05	7.4148e-07	5.81724e-07	9.81507e-07
YJM975	fg	13	R	284282	4.55324e-06	3.60252e-06	5.64611e-06	1.60166e-07	1.26723e-07	1.9861e-07
YJM975	fg	14	R	61164	8.92736e-06	6.39402e-06	1.21719e-05	1.45958e-06	1.04539e-06	1.99005e-06
YJM975	fg	15	R	400681	8.81614e-06	6.79721e-06	1.13146e-05	2.20029e-07	1.69641e-07	2.82385e-07
YJM975	fg	16	R	187818	6.5677e-06	4.79814e-06	8.83758e-06	3.49684e-07	2.55467e-07	4.70539e-07
YPS606	f	1	L	72148	5.78891e-06	4.13721e-06	8.38284e-06	8.02366e-07	5.73434e-07	1.1619e-06
YPS606	f	2	L	110680	6.45808e-06	4.05865e-06	1.06102e-05	5.83491e-07	3.66701e-07	9.58637e-07
YPS606	f	3	L	46198	5.95609e-06	4.27184e-06	8.15063e-06	1.28925e-06	9.2468e-07	1.76428e-06
YPS606	f	4	L	227050	6.42367e-06	4.6918e-06	8.69559e-06	2.82919e-07	2.06641e-07	3.82981e-07
YPS606	f	5	L	60246	3.84737e-06	2.37651e-06	6.13781e-06	6.38609e-07	3.94468e-07	1.01879e-06
YPS606	f	6	L	68604	3.02673e-06	2.00527e-06	4.28611e-06	4.41189e-07	2.92296e-07	6.24761e-07
YPS606	f	7	L	264032	6.66462e-06	5.10029e-06	8.6452e-06	2.52417e-07	1.9317e-07	3.2743e-07
YPS606	f	8	L	36366	3.02332e-06	1.88636e-06	4.35594e-06	8.31358e-07	5.18715e-07	1.19781e-06
YPS606	f	9	L	180750	8.02755e-06	5.75362e-06	1.17292e-05	4.44125e-07	3.18319e-07	6.4892e-07
YPS606	f	10	L	225013	8.93752e-06	6.44399e-06	1.28609e-05	3.972e-07	2.86383e-07	5.7156e-07
YPS606	f	11	L	209501	7.29422e-06	4.83485e-06	1.07564e-05	3.48171e-07	2.30779e-07	5.13432e-07
YPS606	f	12	L	92258	2.8985e-06	1.69434e-06	4.38198e-06	3.14174e-07	1.83653e-07	4.7497e-07
YPS606	f	13	L	134964	3.65049e-06	2.23843e-06	5.56747e-06	2.70479e-07	1.65854e-07	4.12515e-07
YPS606	f	14	L	336881	6.68972e-06	4.65924e-06	9.18683e-06	1.98578e-07	1.38305e-07	2.72702e-07
YPS606	f	15	L	137686	4.81287e-06	3.5942e-06	6.39599e-06	3.49554e-07	2.61043e-07	4.64535e-07
YPS606	f	16	L	305802	1.18105e-05	7.78767e-06	1.86045e-05	3.86214e-07	2.54664e-07	6.08383e-07
YPS606	f	1	R	33615	4.64968e-06	2.85781e-06	7.21039e-06	1.38322e-06	8.50158e-07	2.14499e-06
YPS606	f	2	R	275801	6.72418e-06	4.80341e-06	9.54317e-06	2.43805e-07	1.74162e-07	3.46017e-07
YPS606	f	3	R	108625	9.4548e-06	7.09425e-06	1.2352e-05	8.70407e-07	6.53095e-07	1.13712e-06
YPS606	f	4	R	547491	9.39413e-06	7.69221e-06	1.16168e-05	1.71585e-07	1.40499e-07	2.12183e-07
YPS606	f	5	R	197587	6.03142e-06	4.1299e-06	9.00964e-06	3.05254e-07	2.09017e-07	4.55983e-07
YPS606	f	6	R	55413	3.69378e-06	2.104e-06	6.02975e-06	6.6659e-07	3.79694e-07	1.08815e-06
YPS606	f	7	R	268084	6.76572e-06	4.78545e-06	9.36505e-06	2.52373e-07	1.78506e-07	3.49333e-07
YPS606	f	8	R	261154	5.59064e-06	3.94844e-06	7.76023e-06	2.14074e-07	1.51192e-07	2.97151e-07
YPS606	f	9	R	35573	7.51471e-06	5.63652e-06	1.00761e-05	2.11248e-06	1.58449e-06	2.83251e-06
YPS606	f	10	R	132260	4.70329e-06	3.41523e-06	6.39607e-06	3.55609e-07	2.58221e-07	4.83599e-07
YPS606	f	11	R	113994	4.28601e-06	2.73828e-06	6.33201e-06	3.75986e-07	2.40213e-07	5.55469e-07
YPS606	f	12	R	493381	3.64452e-05	3.01054e-05	4.55876e-05	7.38682e-07	6.10185e-07	9.23984e-07
YPS606	f	13	R	284282	8.64418e-06	5.83326e-06	1.36078e-05	3.04071e-07	2.05193e-07	4.78674e-07
YPS606	f	14	R	61164	3.44091e-06	2.41004e-06	4.72504e-06	5.62572e-07	3.9403e-07	7.7252e-07
YPS606	f	15	R	400681	1.38841e-05	1.03184e-05	1.90992e-05	3.46513e-07	2.57521e-07	4.76669e-07
YPS606	f	16	R	187818	9.34495e-06	6.33324e-06	1.39534e-05	4.97553e-07	3.37201e-07	7.42921e-07
YPS606	fg	1	L	72148	5.23465e-06	3.51713e-06	7.84516e-06	7.25543e-07	4.87489e-07	1.08737e-06
YPS606	fg	2	L	110680	5.3752e-06	3.41003e-06	8.61239e-06	4.85652e-07	3.08098e-07	7.78135e-07
YPS606	fg	3	L	46198	3.21718e-06	2.09824e-06	4.77632e-06	6.96389e-07	4.54185e-07	1.03388e-06
YPS606	fg	4	L	227050	5.6593e-06	4.18137e-06	7.74958e-06	2.49253e-07	1.84161e-07	3.41316e-07
YPS606	fg	5	L	60246	3.81957e-06	1.99775e-06	6.84413e-06	6.33995e-07	3.31599e-07	1.13603e-06
YPS606	fg	6	L	68604	2.20955e-06	1.48557e-06	3.10228e-06	3.22072e-07	2.16542e-07	4.52202e-07
YPS606	fg	7	L	264032	5.98274e-06	4.49117e-06	7.88919e-06	2.26592e-07	1.701e-07	2.98797e-07
YPS606	fg	8	L	36366	3.12333e-06	1.84436e-06	4.92098e-06	8.58861e-07	5.07167e-07	1.35318e-06
YPS606	fg	9	L	180750	8.22302e-06	5.67621e-06	1.20259e-05	4.54939e-07	3.14036e-07	6.65333e-07
YPS606	fg	10	L	225013	8.63643e-06	6.03051e-06	1.25072e-05	3.83819e-07	2.68007e-07	5.55843e-07
YPS606	fg	11	L	209501	8.29638e-06	5.44083e-06	1.25792e-05	3.96006e-07	2.59704e-07	6.00436e-07
YPS606	fg	12	L	92258	2.1882e-06	1.06931e-06	3.78584e-06	2.37182e-07	1.15904e-07	4.10354e-07
YPS606	fg	13	L	134964	2.88228e-06	1.66863e-06	4.81037e-06	2.1356e-07	1.23635e-07	3.56419e-07
YPS606	fg	14	L	336881	5.7049e-06	3.91351e-06	8.20606e-06	1.69345e-07	1.16169e-07	2.43589e-07
YPS606	fg	15	L	137686	5.67488e-06	4.46088e-06	7.25949e-06	4.12161e-07	3.23989e-07	5.27249e-07
YPS606	fg	16	L	305802	1.04485e-05	6.79067e-06	1.66538e-05	3.41677e-07	2.22061e-07	5.44595e-07
YPS606	fg	1	R	33615	5.271e-06	3.72932e-06	7.47528e-06	1.56805e-06	1.10942e-06	2.22379e-06
YPS606	fg	2	R	275801	7.5603e-06	5.49474e-06	1.05144e-05	2.74121e-07	1.99228e-07	3.8123e-07
YPS606	fg	3	R	108625	5.02976e-06	3.34989e-06	7.28232e-06	4.63039e-07	3.0839e-07	6.7041e-07
YPS606	fg	4	R	547491	8.83514e-06	6.99591e-06	1.11463e-05	1.61375e-07	1.27781e-07	2.03588e-07
YPS606	fg	5	R	197587	6.26843e-06	4.41182e-06	9.15601e-06	3.17249e-07	2.23285e-07	4.63391e-07
YPS606	fg	6	R	55413	2.82045e-06	1.57342e-06	4.97795e-06	5.08987e-07	2.83944e-07	8.98336e-07
YPS606	fg	7	R	268084	5.99828e-06	4.42418e-06	7.95743e-06	2.23746e-07	1.65029e-07	2.96826e-07
YPS606	fg	8	R	261154	6.438e-06	4.49927e-06	8.91822e-06	2.46521e-07	1.72284e-07	3.41493e-07
YPS606	fg	9	R	35573	8.52883e-06	6.77245e-06	1.10476e-05	2.39756e-06	1.90382e-06	3.1056e-06
YPS606	fg	10	R	132260	4.24675e-06	2.95803e-06	6.06855e-06	3.21091e-07	2.23652e-07	4.58835e-07
YPS606	fg	11	R	113994	4.30297e-06	2.64289e-06	6.47642e-06	3.77473e-07	2.31845e-07	5.68137e-07
YPS606	fg	12	R	493381	3.69174e-05	3.10918e-05	4.56306e-05	7.48252e-07	6.30178e-07	9.24855e-07
YPS606	fg	13	R	284282	8.47732e-06	5.4892e-06	1.36425e-05	2.98201e-07	1.9309e-07	4.79892e-07
YPS606	fg	14	R	61164	3.48273e-06	2.32268e-06	4.81052e-06	5.69409e-07	3.79746e-07	7.86496e-07
YPS606	fg	15	R	400681	1.46769e-05	1.05145e-05	2.07861e-05	3.66299e-07	2.62416e-07	5.1877e-07
YPS606	fg	16	R	187818	6.7098e-06	4.5056e-06	1.01142e-05	3.5725e-07	2.39892e-07	5.3851e-07
