# Supplementary material for: Genome-scale patterns in the loss of heterozygosity incidence in Saccharomyces cerevisiae
Source: Genetics. 2022 Feb 25;221(1):iyac032. doi: 10.1093/genetics/iyac032 (PMC9071580; doi:10.1093/genetics/iyac032)
Supplement: iyac032_Supplemental_Table_4 [file iyac032_supplemental_table_4.xlsx]

## Sheet: FG
Supplementary Table 4
Hybrid strains on FG medium
Pairwise comparisons of the LOH rate between strains
Type I errors, not corrected for multiple comparisons
	YJM975	YPS606	DBVPG6044	UWOPS05-227.2
BY	0.00622311	0.000404098	9.81979e-06	3.60489e-13
YJM975		0.938323	0.45047	9.64144e-06
YPS606			0.893331	0.000234574
DBVPG6044				0.00613838
Two-way ANOVA test
	Df	Sum Sq	Mean Sq	F value	Pr(>F)
strain	4	5.758e-10	1.44e-10	19.37	2.57e-12
arm	30	9.448e-10	3.149e-11	4.237	7.89e-09
Residuals	120	8.919e-10	7.43e-12
Tukey multiple comparisons of means
95% family-wise confidence level
$strain	diff	lwr	upr	p adj
DBVPG6044-BY	-3.5715e-06	-5.48941e-06	-1.65358e-06	9.81979e-06
UWOPS05-BY	-5.98292e-06	-7.90084e-06	-4.065e-06	3.60489e-13
YJM975-BY	-2.4085e-06	-4.32642e-06	-4.90584e-07	0.00622311
YPS606-BY	-2.94272e-06	-4.86064e-06	-1.0248e-06	0.000404098
UWOPS05-DBVPG6044	-2.41142e-06	-4.32934e-06	-4.93503e-07	0.00613838
YJM975-DBVPG6044	1.16299e-06	-7.54927e-07	3.08091e-06	0.45047
YPS606-DBVPG6044	6.28773e-07	-1.28915e-06	2.54669e-06	0.893331
YJM975-UWOPS05	3.57441e-06	1.6565e-06	5.49233e-06	9.64144e-06
YPS606-UWOPS05	3.0402e-06	1.12228e-06	4.95812e-06	0.000234574
YPS606-YJM975	-5.34219e-07	-2.45214e-06	1.3837e-06	0.938323
b) Hybrid strains on F medium
Pairwise comparisons of the LOH rate between strains
Type I errors, not corrected for multiple comparisons
	YJM975	YPS606	DBVPG6044	UWOPS05-227.2
BY	0.0239052	0.000515275	2.6304e-05	8.53e-13
YJM975		0.781268	0.328876	3.14061e-06
YPS606			0.94608	0.000374811
DBVPG6044				0.00530258
Two-way ANOVA test
	Df	Sum Sq	Mean Sq	F value	Pr(>F)
strain	4	6.6e-10	1.65e-10	18.796	5.09e-12
arm	30	9.457e-10	3.152e-11	3.591	3.44e-07
Residuals	120	1.053e-09	8.78e-12
Tukey multiple comparisons of means
95% family-wise confidence level
$strain	diff	lwr	upr	p adj
DBVPG6044-BY	-3.70849e-06	-5.79285e-06	-1.62412e-06	2.6304e-05
UWOPS05-BY	-6.36285e-06	-8.44722e-06	-4.27848e-06	8.53e-13
YJM975-BY	-2.28693e-06	-4.37129e-06	-2.02557e-07	0.0239052
YPS606-BY	-3.14994e-06	-5.2343e-06	-1.06557e-06	0.000515275
UWOPS05-DBVPG6044	-2.65436e-06	-4.73873e-06	-5.69995e-07	0.00530258
YJM975-DBVPG6044	1.42156e-06	-6.62808e-07	3.50593e-06	0.328876
YPS606-DBVPG6044	5.5855e-07	-1.52582e-06	2.64292e-06	0.94608
YJM975-UWOPS05	4.07592e-06	1.99156e-06	6.16029e-06	3.14061e-06
YPS606-UWOPS05	3.21291e-06	1.12855e-06	5.29728e-06	0.000374811
YPS606-YJM975	-8.6301e-07	-2.94738e-06	1.22136e-06	0.781268
c) Frequency of base-pair differences (based on Liti et al. 2009)
	YJM975	YPS606	DBVPG6044	UWOPS05-227.2
BY	0.0038	0.0062	0.0069	0.0073
YJM975		0.0054545	0.00618	0.0065
YPS606			0.006363	0.0052727
DBVPG6044				0.007636

## Sheet: F
Supplementary Table 4
Hybrid strains on F medium
Pairwise comparisons of the LOH rate between strains
Type I errors, not corrected for multiple comparisons
	YJM975	YPS606	DBVPG6044	UWOPS05-227.2
BY	0.0239052	0.000515275	2.6304e-05	8.53e-13
YJM975		0.781268	0.328876	3.14061e-06
YPS606			0.94608	0.000374811
DBVPG6044				0.00530258
Two-way ANOVA test
	Df	Sum Sq	Mean Sq	F value	Pr(>F)
strain	4	6.6e-10	1.65e-10	18.796	5.09e-12
arm	30	9.457e-10	3.152e-11	3.591	3.44e-07
Residuals	120	1.053e-09	8.78e-12
Tukey multiple comparisons of means
95% family-wise confidence level
$strain	diff	lwr	upr	p adj
DBVPG6044-BY	-3.70849e-06	-5.79285e-06	-1.62412e-06	2.6304e-05
UWOPS05-BY	-6.36285e-06	-8.44722e-06	-4.27848e-06	8.53e-13
YJM975-BY	-2.28693e-06	-4.37129e-06	-2.02557e-07	0.0239052
YPS606-BY	-3.14994e-06	-5.2343e-06	-1.06557e-06	0.000515275
UWOPS05-DBVPG6044	-2.65436e-06	-4.73873e-06	-5.69995e-07	0.00530258
YJM975-DBVPG6044	1.42156e-06	-6.62808e-07	3.50593e-06	0.328876
YPS606-DBVPG6044	5.5855e-07	-1.52582e-06	2.64292e-06	0.94608
YJM975-UWOPS05	4.07592e-06	1.99156e-06	6.16029e-06	3.14061e-06
YPS606-UWOPS05	3.21291e-06	1.12855e-06	5.29728e-06	0.000374811
YPS606-YJM975	-8.6301e-07	-2.94738e-06	1.22136e-06	0.781268

## Sheet: DISTANCE
Frequency of base-pair differences (based on Liti et al. 2009)
	YJM975	YPS606	DBVPG6044	UWOPS05-227.2
BY	0.0038	0.0062	0.0069	0.0073
YJM975		0.0054545	0.00618	0.0065
YPS606			0.006363	0.0052727
DBVPG6044				0.007636
