# Supplementary material for: Genome-scale patterns in the loss of heterozygosity incidence in Saccharomyces cerevisiae
Source: Genetics. 2022 Feb 25;221(1):iyac032. doi: 10.1093/genetics/iyac032 (PMC9071580; doi:10.1093/genetics/iyac032)
Supplement: iyac032_Supplemental_Table_5 [file iyac032_supplemental_table_5.xlsx]

## Sheet: Multiple regression
Multiple regression analysis (Fig. 4)
Residuals:
Min	1Q	Median	3Q	Max
-8.883e-07	-2.768e-07	-2.852e-08	1.88e-07	2.834e-06
Coefficients:
	Estimate	Std. Error	t value	Pr(>|t|)
(Intercept)	-8.91e-07	3.3e-07	-2.7	0.007626	**
24_YPD_FOA_GEN	5.002e-07	1.224e-07	4.086	6.71e-05	***
32_YPD_FOA_GEN	2.514e-07	1.224e-07	2.054	0.041504	*
37_SC_FOA_GEN	-4.379e-07	1.224e-07	-3.577	0.000451	***
NaCl_30_FOA_GEN	-3.533e-07	1.225e-07	-2.883	0.004439	**
YPG_30_FOA_GEN	4.147e-07	1.225e-07	3.387	0.000877	***
ARS	1.183e-06	3.804e-07	3.111	0.002186	**
Long terminal repeats	-2.34e-07	2.136e-07	-1.095	0.27496
tRNA genes	2.828e-07	2.191e-07	1.29	0.198611
LTR retrotransposons	3.12e-06	8.241e-07	3.786	0.000211	***
Tandem repeats number	8.243e-08	6.522e-08	1.264	0.207953
Centromere	-1.139e-07	8.533e-08	-1.334	0.183872
Meiotic hotspots	2.267e-07	8.862e-08	2.558	0.011377	*
Expression	9.371e-07	6.156e-07	1.522	0.12978
---
Signif. codes:	0	***'	0.001	**'	0.01	*'	0.05	.'	0.1	'	1
Residual standard error	4.818e-07	on 172 degrees of freedom
Multiple R-squared:	0.4829		Adjusted R-squared:		0.4438
F-statistic:	12.35 on 13 and 172 DF, p-value: < 2.2e-16
