# Supplementary material for: Genome-scale patterns in the loss of heterozygosity incidence in Saccharomyces cerevisiae
Source: Genetics. 2022 Feb 25;221(1):iyac032. doi: 10.1093/genetics/iyac032 (PMC9071580; doi:10.1093/genetics/iyac032)
Supplement: iyac032_Supplemental_Table_6 [file iyac032_supplemental_table_6.xlsx]

## Sheet: rates_environments
treatment	chromosome	arm	length_between_markers	loh_rate	lci_loh_rate	uci_loh_rate	loh_rate_per_10kb	lci_loh_rate_per_10kb	uci_loh_rate_per_10kb
24_YPD_FOA_GEN	1	L	72148	1.21994e-05	8.9665e-06	1.65873e-05	1.69088e-06	1.24279e-06	2.29907e-06
24_YPD_FOA_GEN	2	L	110680	1.24387e-05	8.16139e-06	1.87193e-05	1.12385e-06	7.37386e-07	1.6913e-06
24_YPD_FOA_GEN	3	L	46198	7.39394e-06	1.98904e-06	5.27243e-06	1.60049e-06	4.30546e-07	1.14127e-06
24_YPD_FOA_GEN	4	L	227050	2.1777e-05	1.71526e-05	2.75548e-05	9.59127e-07	7.55455e-07	1.2136e-06
24_YPD_FOA_GEN	5	L	60246	7.39142e-06	4.81898e-06	1.05634e-05	1.22687e-06	7.99884e-07	1.75338e-06
24_YPD_FOA_GEN	6	L	68604	8.65632e-06	6.10295e-06	1.18392e-05	1.26178e-06	8.89591e-07	1.72573e-06
24_YPD_FOA_GEN	7	L	264032	1.50557e-05	9.25714e-06	2.43224e-05	5.70222e-07	3.50607e-07	9.21193e-07
24_YPD_FOA_GEN	8	L	36366	5.74817e-06	2.78276e-06	1.09204e-05	1.58064e-06	7.65209e-07	3.00291e-06
24_YPD_FOA_GEN	9	L	180750	1.71508e-05	1.26433e-05	2.36252e-05	9.48867e-07	6.99489e-07	1.30706e-06
24_YPD_FOA_GEN	10	L	225013	1.13776e-05	7.90815e-06	1.6353e-05	5.05641e-07	3.51453e-07	7.26759e-07
24_YPD_FOA_GEN	11	L	209501	1.69861e-05	1.28388e-05	2.21659e-05	8.10787e-07	6.12827e-07	1.05803e-06
24_YPD_FOA_GEN	12	L	92258	8.34035e-06	4.99455e-06	1.33066e-05	9.04025e-07	5.41368e-07	1.44233e-06
24_YPD_FOA_GEN	13	L	134964	9.98072e-06	6.88202e-06	1.41918e-05	7.39509e-07	5.09915e-07	1.05153e-06
24_YPD_FOA_GEN	14	L	336881	1.6215e-05	1.26725e-05	2.07578e-05	4.81327e-07	3.76171e-07	6.16177e-07
24_YPD_FOA_GEN	15	L	137686	1.61475e-05	1.32535e-05	1.97349e-05	1.17278e-06	9.62587e-07	1.43332e-06
24_YPD_FOA_GEN	16	L	305802	1.84184e-05	1.44399e-05	2.34909e-05	6.023e-07	4.72199e-07	7.68172e-07
24_YPD_FOA_GEN	1	R	33615	1.20814e-05	8.14728e-06	1.78987e-05	3.59406e-06	2.4237e-06	5.32461e-06
24_YPD_FOA_GEN	2	R	275801	2.14002e-05	1.73534e-05	2.64075e-05	7.75928e-07	6.29201e-07	9.57482e-07
24_YPD_FOA_GEN	3	R	108625	1.46907e-05	1.05248e-05	2.06253e-05	1.35243e-06	9.68915e-07	1.89876e-06
24_YPD_FOA_GEN	4	R	547491	3.10248e-05	2.40333e-05	4.0238e-05	5.66672e-07	4.38972e-07	7.34952e-07
24_YPD_FOA_GEN	5	R	197587	1.74201e-05	1.37498e-05	2.23104e-05	8.81641e-07	6.95886e-07	1.12914e-06
24_YPD_FOA_GEN	6	R	55413	8.09972e-06	5.36339e-06	1.19412e-05	1.4617e-06	9.67894e-07	2.15494e-06
24_YPD_FOA_GEN	7	R	268084	1.61965e-05	1.25734e-05	2.07328e-05	6.04159e-07	4.69011e-07	7.73369e-07
24_YPD_FOA_GEN	8	R	261154	2.1658e-05	1.64216e-05	2.85145e-05	8.29319e-07	6.28808e-07	1.09187e-06
24_YPD_FOA_GEN	9	R	35573	7.4984e-06	5.50258e-06	9.82234e-06	2.10789e-06	1.54684e-06	2.76118e-06
24_YPD_FOA_GEN	10	R	132260	1.02472e-05	7.32111e-06	1.41131e-05	7.74778e-07	5.5354e-07	1.06707e-06
24_YPD_FOA_GEN	11	R	113994	1.47617e-05	1.1556e-05	1.88376e-05	1.29496e-06	1.01373e-06	1.65251e-06
24_YPD_FOA_GEN	12	R	493381	0.000297527	0.000262682	0.000336614	6.03037e-06	5.32412e-06	6.8226e-06
24_YPD_FOA_GEN	13	R	284282	1.73574e-05	1.30885e-05	2.27211e-05	6.1057e-07	4.60405e-07	7.99244e-07
24_YPD_FOA_GEN	14	R	61164	5.94508e-06	4.07362e-06	8.35295e-06	9.7199e-07	6.66016e-07	1.36566e-06
24_YPD_FOA_GEN	15	R	400681	2.6034e-05	2.14301e-05	3.19461e-05	6.49743e-07	5.34843e-07	7.97294e-07
24_YPD_FOA_GEN	16	R	187818	2.0316e-05	1.59575e-05	2.63815e-05	1.08168e-06	8.49625e-07	1.40463e-06
30_SC_FOA_GEN	1	L	72148	4.63938e-06	2.9534e-06	6.78344e-06	6.43037e-07	4.09353e-07	9.40212e-07
30_SC_FOA_GEN	2	L	110680	6.4304e-06	4.13335e-06	9.94207e-06	5.80991e-07	3.73451e-07	8.98272e-07
30_SC_FOA_GEN	3	L	46198	6.07905e-06	2.47457e-06	1.30957e-05	1.31587e-06	5.35645e-07	2.83468e-06
30_SC_FOA_GEN	4	L	227050	1.93756e-05	1.33814e-05	2.83597e-05	8.53362e-07	5.89361e-07	1.24905e-06
30_SC_FOA_GEN	5	L	60246	3.29476e-06	1.47271e-06	6.15831e-06	5.46885e-07	2.44449e-07	1.02219e-06
30_SC_FOA_GEN	6	L	68604	2.82983e-06	1.63177e-06	4.58976e-06	4.12488e-07	2.37853e-07	6.69022e-07
30_SC_FOA_GEN	7	L	264032	7.38103e-06	3.92669e-06	1.33157e-05	2.7955e-07	1.4872e-07	5.04323e-07
30_SC_FOA_GEN	8	L	36366	2.32432e-06	3.13607e-07	6.55307e-06	6.39146e-07	8.62362e-08	1.80198e-06
30_SC_FOA_GEN	9	L	180750	1.1716e-05	6.71508e-06	1.97318e-05	6.48186e-07	3.71512e-07	1.09166e-06
30_SC_FOA_GEN	10	L	225013	7.97612e-06	3.49114e-06	1.74811e-05	3.54474e-07	1.55153e-07	7.76891e-07
30_SC_FOA_GEN	11	L	209501	7.41671e-06	4.11272e-06	1.26926e-05	3.54018e-07	1.9631e-07	6.0585e-07
30_SC_FOA_GEN	12	L	92258	6.89749e-06	3.13269e-06	1.42731e-05	7.4763e-07	3.39557e-07	1.54709e-06
30_SC_FOA_GEN	13	L	134964	4.92055e-06	3.03954e-06	7.98026e-06	3.64582e-07	2.25211e-07	5.91288e-07
30_SC_FOA_GEN	14	L	336881	9.64215e-06	6.23e-06	1.49945e-05	2.86218e-07	1.84932e-07	4.45097e-07
30_SC_FOA_GEN	15	L	137686	9.20909e-06	6.37847e-06	1.34563e-05	6.68847e-07	4.63262e-07	9.77319e-07
30_SC_FOA_GEN	16	L	305802	7.83265e-06	4.9444e-06	1.17755e-05	2.56135e-07	1.61686e-07	3.8507e-07
30_SC_FOA_GEN	1	R	33615	5.28981e-06	2.69487e-06	9.71007e-06	1.57365e-06	8.01686e-07	2.88861e-06
30_SC_FOA_GEN	2	R	275801	7.64188e-06	4.65798e-06	1.21724e-05	2.7708e-07	1.68889e-07	4.41346e-07
30_SC_FOA_GEN	3	R	108625	9.01555e-06	5.0118e-06	1.54734e-05	8.2997e-07	4.61386e-07	1.42448e-06
30_SC_FOA_GEN	4	R	547491	2.84357e-05	1.9999e-05	3.96484e-05	5.19382e-07	3.65284e-07	7.24184e-07
30_SC_FOA_GEN	5	R	197587	8.02756e-06	4.83918e-06	1.3451e-05	4.0628e-07	2.44914e-07	6.80762e-07
30_SC_FOA_GEN	6	R	55413	2.04708e-06	1.05169e-06	3.50701e-06	3.69423e-07	1.89792e-07	6.32886e-07
30_SC_FOA_GEN	7	R	268084	1.21425e-05	7.29417e-06	1.96204e-05	4.52938e-07	2.72085e-07	7.31875e-07
30_SC_FOA_GEN	8	R	261154	1.01384e-05	5.98647e-06	1.69632e-05	3.88217e-07	2.29231e-07	6.49547e-07
30_SC_FOA_GEN	9	R	35573	3.05584e-06	1.39028e-06	5.59534e-06	8.59035e-07	3.90825e-07	1.57292e-06
30_SC_FOA_GEN	10	R	132260	5.96584e-06	2.39247e-06	1.36883e-05	4.51069e-07	1.80891e-07	1.03495e-06
30_SC_FOA_GEN	11	R	113994	6.30167e-06	3.71885e-06	1.075e-05	5.52807e-07	3.26232e-07	9.43033e-07
30_SC_FOA_GEN	12	R	493381	9.63137e-05	9.17424e-05	0.000100789	1.95212e-06	1.85946e-06	2.04283e-06
30_SC_FOA_GEN	13	R	284282	1.06161e-05	6.8176e-06	1.62184e-05	3.73436e-07	2.39818e-07	5.70503e-07
30_SC_FOA_GEN	14	R	61164	5.92643e-06	2.95502e-06	1.10028e-05	9.68941e-07	4.83131e-07	1.7989e-06
30_SC_FOA_GEN	15	R	400681	1.96835e-05	1.32605e-05	2.86673e-05	4.91251e-07	3.3095e-07	7.15464e-07
30_SC_FOA_GEN	16	R	187818	1.24606e-05	6.96707e-06	2.13432e-05	6.6344e-07	3.70948e-07	1.13638e-06
32_YPD_FOA_GEN	1	L	72148	1.20925e-05	8.95178e-06	1.61733e-05	1.67607e-06	1.24075e-06	2.24169e-06
32_YPD_FOA_GEN	2	L	110680	1.01928e-05	7.81724e-06	1.31124e-05	9.20928e-07	7.06292e-07	1.18471e-06
32_YPD_FOA_GEN	3	L	46198	4.60956e-06	2.42166e-06	7.26512e-06	9.97784e-07	5.24192e-07	1.5726e-06
32_YPD_FOA_GEN	4	L	227050	1.86662e-05	1.59983e-05	2.1753e-05	8.22119e-07	7.04614e-07	9.58072e-07
32_YPD_FOA_GEN	5	L	60246	5.69468e-06	3.5527e-06	8.8452e-06	9.45238e-07	5.89699e-07	1.46818e-06
32_YPD_FOA_GEN	6	L	68604	8.49979e-06	6.65677e-06	1.08238e-05	1.23896e-06	9.70317e-07	1.57773e-06
32_YPD_FOA_GEN	7	L	264032	1.0814e-05	7.72209e-06	1.50335e-05	4.0957e-07	2.92468e-07	5.69382e-07
32_YPD_FOA_GEN	8	L	36366	2.89086e-06	1.49392e-06	4.81316e-06	7.94934e-07	4.10801e-07	1.32353e-06
32_YPD_FOA_GEN	9	L	180750	1.32365e-05	1.06349e-05	1.6354e-05	7.32312e-07	5.88378e-07	9.04783e-07
32_YPD_FOA_GEN	10	L	225013	9.06183e-06	7.11501e-06	1.14473e-05	4.02725e-07	3.16204e-07	5.08738e-07
32_YPD_FOA_GEN	11	L	209501	1.23818e-05	9.7699e-06	1.555e-05	5.91015e-07	4.66342e-07	7.42238e-07
32_YPD_FOA_GEN	12	L	92258	6.02676e-06	4.27889e-06	8.07506e-06	6.53251e-07	4.63796e-07	8.7527e-07
32_YPD_FOA_GEN	13	L	134964	8.62002e-06	6.13719e-06	1.164e-05	6.3869e-07	4.54728e-07	8.62454e-07
32_YPD_FOA_GEN	14	L	336881	1.15953e-05	9.14942e-06	1.4518e-05	3.44196e-07	2.71592e-07	4.30954e-07
32_YPD_FOA_GEN	15	L	137686	1.58748e-05	1.34667e-05	1.86833e-05	1.15297e-06	9.78073e-07	1.35695e-06
32_YPD_FOA_GEN	16	L	305802	1.10721e-05	8.136e-06	1.53012e-05	3.62067e-07	2.66055e-07	5.00364e-07
32_YPD_FOA_GEN	1	R	33615	1.05137e-05	6.0279e-06	1.81248e-05	3.12767e-06	1.79322e-06	5.39188e-06
32_YPD_FOA_GEN	2	R	275801	1.54629e-05	1.25011e-05	1.91254e-05	5.60654e-07	4.53265e-07	6.93448e-07
32_YPD_FOA_GEN	3	R	108625	7.58495e-06	5.56071e-06	1.02176e-05	6.98269e-07	5.11918e-07	9.4063e-07
32_YPD_FOA_GEN	4	R	547491	2.78651e-05	2.12444e-05	3.66587e-05	5.08961e-07	3.88032e-07	6.69577e-07
32_YPD_FOA_GEN	5	R	197587	1.29523e-05	9.73965e-06	1.68888e-05	6.55526e-07	4.9293e-07	8.54754e-07
32_YPD_FOA_GEN	6	R	55413	5.69336e-06	3.45102e-06	9.01948e-06	1.02744e-06	6.22781e-07	1.62768e-06
32_YPD_FOA_GEN	7	R	268084	1.19213e-05	9.49015e-06	1.46392e-05	4.44684e-07	3.53999e-07	5.46066e-07
32_YPD_FOA_GEN	8	R	261154	1.87661e-05	1.33957e-05	2.63863e-05	7.18584e-07	5.12941e-07	1.01037e-06
32_YPD_FOA_GEN	9	R	35573	3.37443e-06	2.19554e-06	4.83495e-06	9.48594e-07	6.17192e-07	1.35916e-06
32_YPD_FOA_GEN	10	R	132260	7.12907e-06	5.3429e-06	9.21184e-06	5.39019e-07	4.0397e-07	6.96495e-07
32_YPD_FOA_GEN	11	R	113994	1.08387e-05	8.13161e-06	1.42937e-05	9.50816e-07	7.13336e-07	1.2539e-06
32_YPD_FOA_GEN	12	R	493381	0.000243417	0.000210716	0.000279244	4.93365e-06	4.27086e-06	5.65981e-06
32_YPD_FOA_GEN	13	R	284282	3.16194e-05	2.04742e-05	4.8758e-05	1.11226e-06	7.20208e-07	1.71513e-06
32_YPD_FOA_GEN	14	R	61164	4.33382e-06	2.71216e-06	6.75295e-06	7.08557e-07	4.43424e-07	1.10407e-06
32_YPD_FOA_GEN	15	R	400681	2.00176e-05	1.65788e-05	2.3978e-05	4.9959e-07	4.13766e-07	5.9843e-07
32_YPD_FOA_GEN	16	R	187818	1.4431e-05	1.16103e-05	1.78772e-05	7.68349e-07	6.18166e-07	9.51837e-07
37_SC_FOA_GEN	1	L	72148	1.67917e-06	7.5965e-07	3.33448e-06	2.32739e-07	1.0529e-07	4.62172e-07
37_SC_FOA_GEN	2	L	110680	1.76652e-06	7.3086e-07	3.53155e-06	1.59606e-07	6.60336e-08	3.19078e-07
37_SC_FOA_GEN	3	L	46198	2.31918e-07	0	4.62942e-07	5.0201e-08	0	1.00208e-07
37_SC_FOA_GEN	4	L	227050	2.79658e-06	1.97797e-06	3.81765e-06	1.2317e-07	8.71161e-08	1.68141e-07
37_SC_FOA_GEN	5	L	60246	1.07676e-06	3.94627e-07	2.46654e-06	1.78728e-07	6.55025e-08	4.09411e-07
37_SC_FOA_GEN	6	L	68604	1.17498e-06	5.27229e-07	2.25611e-06	1.7127e-07	7.6851e-08	3.2886e-07
37_SC_FOA_GEN	7	L	264032	3.24318e-06	1.7585e-06	5.81543e-06	1.22833e-07	6.66017e-08	2.20255e-07
37_SC_FOA_GEN	8	L	36366	2.73273e-07	1.22288e-07	4.41158e-07	7.51452e-08	3.36269e-08	1.21311e-07
37_SC_FOA_GEN	9	L	180750	1.10869e-06	6.25613e-07	1.71049e-06	6.13382e-08	3.4612e-08	9.46329e-08
37_SC_FOA_GEN	10	L	225013	1.49931e-06	6.08424e-07	3.35734e-06	6.66321e-08	2.70395e-08	1.49206e-07
37_SC_FOA_GEN	11	L	209501	2.45183e-06	1.12292e-06	4.75292e-06	1.17032e-07	5.35997e-08	2.26869e-07
37_SC_FOA_GEN	12	L	92258	1.4086e-06	5.22331e-07	3.44473e-06	1.5268e-07	5.66164e-08	3.7338e-07
37_SC_FOA_GEN	13	L	134964	1.2592e-06	2.90899e-07	4.05885e-06	9.32989e-08	2.15538e-08	3.00736e-07
37_SC_FOA_GEN	14	L	336881	2.9018e-06	1.46672e-06	5.45584e-06	8.61373e-08	4.35383e-08	1.61951e-07
37_SC_FOA_GEN	15	L	137686	4.44421e-06	3.50998e-06	5.66043e-06	3.22779e-07	2.54927e-07	4.11111e-07
37_SC_FOA_GEN	16	L	305802	3.90239e-06	2.44644e-06	6.24979e-06	1.27612e-07	8.00009e-08	2.04374e-07
37_SC_FOA_GEN	1	R	33615	3.97299e-07	2.54796e-08	9.835e-07	1.18191e-07	7.57984e-09	2.92578e-07
37_SC_FOA_GEN	2	R	275801	2.33876e-06	1.33693e-06	3.97279e-06	8.4799e-08	4.84745e-08	1.44046e-07
37_SC_FOA_GEN	3	R	108625	1.9307e-06	7.48563e-07	4.14971e-06	1.77739e-07	6.89126e-08	3.82022e-07
37_SC_FOA_GEN	4	R	547491	5.24399e-06	3.02192e-06	8.71419e-06	9.57822e-08	5.51957e-08	1.59166e-07
37_SC_FOA_GEN	5	R	197587	2.79508e-06	1.14335e-06	6.17062e-06	1.41461e-07	5.78657e-08	3.12299e-07
37_SC_FOA_GEN	6	R	55413	1.35582e-06	4.15519e-07	3.67949e-06	2.44676e-07	7.49859e-08	6.64012e-07
37_SC_FOA_GEN	7	R	268084	4.00214e-06	2.00216e-06	7.35761e-06	1.49287e-07	7.46842e-08	2.74452e-07
37_SC_FOA_GEN	8	R	261154	1.44905e-06	7.79976e-07	2.30607e-06	5.54862e-08	2.98665e-08	8.83031e-08
37_SC_FOA_GEN	9	R	35573	1.8628e-06	1.2173e-06	2.82003e-06	5.23655e-07	3.42198e-07	7.92745e-07
37_SC_FOA_GEN	10	R	132260	1.77828e-06	8.12879e-07	3.57717e-06	1.34453e-07	6.14607e-08	2.70465e-07
37_SC_FOA_GEN	11	R	113994	1.29894e-06	6.6452e-07	2.42428e-06	1.13948e-07	5.82943e-08	2.12668e-07
37_SC_FOA_GEN	12	R	493381	3.34882e-05	2.82055e-05	3.83378e-05	6.78748e-07	5.71677e-07	7.77043e-07
37_SC_FOA_GEN	13	R	284282	3.60699e-06	1.74139e-06	6.86089e-06	1.26881e-07	6.12556e-08	2.41341e-07
37_SC_FOA_GEN	14	R	61164	2.16945e-06	9.96444e-07	4.08622e-06	3.54695e-07	1.62913e-07	6.68076e-07
37_SC_FOA_GEN	15	R	400681	2.8886e-06	1.56162e-06	5.19464e-06	7.20923e-08	3.89741e-08	1.29645e-07
37_SC_FOA_GEN	16	R	187818	2.03424e-06	1.13981e-06	3.34347e-06	1.08309e-07	6.0687e-08	1.78017e-07
NaCl_30_FOA_GEN	1	L	72148	4.43646e-06	2.11838e-06	9.15125e-06	6.14911e-07	2.93616e-07	1.2684e-06
NaCl_30_FOA_GEN	2	L	110680	1.8455e-06	6.6359e-07	4.20123e-06	1.66742e-07	5.99557e-08	3.79583e-07
NaCl_30_FOA_GEN	3	L	46198	6.85753e-07	2.09397e-07	1.54458e-06	1.48438e-07	4.5326e-08	3.3434e-07
NaCl_30_FOA_GEN	4	L	227050	2.95265e-06	1.57484e-06	5.48625e-06	1.30044e-07	6.93611e-08	2.41632e-07
NaCl_30_FOA_GEN	5	L	60246	1.28566e-06	4.23781e-07	2.84717e-06	2.13401e-07	7.03418e-08	4.72591e-07
NaCl_30_FOA_GEN	6	L	68604	2.29345e-06	5.93611e-07	5.94943e-06	3.34303e-07	8.65271e-08	8.67214e-07
NaCl_30_FOA_GEN	7	L	264032	2.62688e-06	6.50975e-07	7.10017e-06	9.94908e-08	2.46552e-08	2.68913e-07
NaCl_30_FOA_GEN	8	L	36366	1.79916e-06	2.89504e-07	9.8981e-06	4.94738e-07	7.96084e-08	2.7218e-06
NaCl_30_FOA_GEN	9	L	180750	4.42194e-06	2.18602e-06	7.92441e-06	2.44644e-07	1.20942e-07	4.38419e-07
NaCl_30_FOA_GEN	10	L	225013	4.01418e-06	1.71673e-06	9.08465e-06	1.78398e-07	7.62945e-08	4.03739e-07
NaCl_30_FOA_GEN	11	L	209501	1.9711e-06	1.07714e-06	3.07489e-06	9.40853e-08	5.14146e-08	1.46772e-07
NaCl_30_FOA_GEN	12	L	92258	2.60332e-06	7.42018e-07	7.99167e-06	2.82178e-07	8.04286e-08	8.6623e-07
NaCl_30_FOA_GEN	13	L	134964	8.22357e-07	0	3.87774e-06	6.09316e-08	0	2.87316e-07
NaCl_30_FOA_GEN	14	L	336881	7.27238e-07	4.35491e-07	1.10672e-06	2.15874e-08	1.29272e-08	3.28519e-08
NaCl_30_FOA_GEN	15	L	137686	2.27659e-06	1.56055e-06	3.19131e-06	1.65346e-07	1.13341e-07	2.31782e-07
NaCl_30_FOA_GEN	16	L	305802	3.07882e-06	1.673e-06	5.52241e-06	1.0068e-07	5.47087e-08	1.80588e-07
NaCl_30_FOA_GEN	1	R	33615	1.09516e-06	5.27468e-07	1.90086e-06	3.25794e-07	1.56915e-07	5.6548e-07
NaCl_30_FOA_GEN	2	R	275801	3.43116e-06	1.51189e-06	7.33223e-06	1.24407e-07	5.48182e-08	2.65852e-07
NaCl_30_FOA_GEN	3	R	108625	2.85001e-06	1.54166e-06	5.05353e-06	2.62371e-07	1.41925e-07	4.65227e-07
NaCl_30_FOA_GEN	4	R	547491	8.0486e-06	4.38651e-06	1.4971e-05	1.47009e-07	8.01203e-08	2.73447e-07
NaCl_30_FOA_GEN	5	R	197587	3.86696e-06	1.97066e-06	8.18802e-06	1.95709e-07	9.97364e-08	4.14401e-07
NaCl_30_FOA_GEN	6	R	55413	2.00394e-06	5.34925e-07	6.078e-06	3.61637e-07	9.65342e-08	1.09685e-06
NaCl_30_FOA_GEN	7	R	268084	1.10082e-05	6.5511e-06	1.86815e-05	4.10623e-07	2.44367e-07	6.96851e-07
NaCl_30_FOA_GEN	8	R	261154	1.9068e-06	7.74261e-07	4.73305e-06	7.30145e-08	2.96477e-08	1.81236e-07
NaCl_30_FOA_GEN	9	R	35573	6.77008e-07	2.41099e-07	1.76575e-06	1.90315e-07	6.77759e-08	4.96374e-07
NaCl_30_FOA_GEN	10	R	132260	3.65114e-06	1.47137e-06	8.26613e-06	2.76058e-07	1.11248e-07	6.24991e-07
NaCl_30_FOA_GEN	11	R	113994	5.15221e-06	2.57968e-06	9.80647e-06	4.51972e-07	2.26299e-07	8.60262e-07
NaCl_30_FOA_GEN	12	R	493381	5.21767e-05	4.00217e-05	6.66738e-05	1.05753e-06	8.11173e-07	1.35137e-06
NaCl_30_FOA_GEN	13	R	284282	4.84509e-06	2.38031e-06	9.23685e-06	1.70433e-07	8.37306e-08	3.24919e-07
NaCl_30_FOA_GEN	14	R	61164	1.16415e-06	1.66906e-07	2.64177e-06	1.90333e-07	2.72882e-08	4.31915e-07
NaCl_30_FOA_GEN	15	R	400681	3.46117e-06	2.00636e-06	5.8667e-06	8.63823e-08	5.00737e-08	1.46418e-07
NaCl_30_FOA_GEN	16	R	187818	5.39594e-06	1.22095e-06	1.65079e-05	2.87296e-07	6.50073e-08	8.78932e-07
YPG_30_FOA_GEN	1	L	72148	1.60405e-05	1.13295e-05	2.23508e-05	2.22328e-06	1.57032e-06	3.09792e-06
YPG_30_FOA_GEN	2	L	110680	8.86409e-06	4.71332e-06	1.57726e-05	8.00875e-07	4.25851e-07	1.42506e-06
YPG_30_FOA_GEN	3	L	46198	4.86179e-06	0	4.41378e-06	1.05238e-06	0	9.55405e-07
YPG_30_FOA_GEN	4	L	227050	1.49582e-05	1.09925e-05	2.02941e-05	6.58808e-07	4.84143e-07	8.93816e-07
YPG_30_FOA_GEN	5	L	60246	5.40219e-06	2.94017e-06	1.71991e-05	8.96689e-07	4.88027e-07	2.85481e-06
YPG_30_FOA_GEN	6	L	68604	4.5152e-06	2.96783e-06	8.05069e-06	6.58154e-07	4.32603e-07	1.1735e-06
YPG_30_FOA_GEN	7	L	264032	8.92721e-06	4.60892e-06	1.80316e-05	3.38111e-07	1.74559e-07	6.82933e-07
YPG_30_FOA_GEN	8	L	36366	1.51565e-05	0	3.88319e-05	4.16777e-06	0	1.06781e-05
YPG_30_FOA_GEN	9	L	180750	1.18911e-05	7.52841e-06	1.82923e-05	6.57878e-07	4.1651e-07	1.01202e-06
YPG_30_FOA_GEN	10	L	225013	1.36816e-05	7.99862e-06	2.32443e-05	6.08038e-07	3.55474e-07	1.03302e-06
YPG_30_FOA_GEN	11	L	209501	1.39124e-05	7.15717e-06	2.75682e-05	6.64074e-07	3.41629e-07	1.3159e-06
YPG_30_FOA_GEN	12	L	92258	8.68737e-06	4.83389e-06	1.58599e-05	9.41639e-07	5.23954e-07	1.71908e-06
YPG_30_FOA_GEN	13	L	134964	3.83156e-06	2.91106e-06	6.48588e-06	2.83895e-07	2.15692e-07	4.80563e-07
YPG_30_FOA_GEN	14	L	336881	1.02146e-05	6.43505e-06	1.65359e-05	3.03211e-07	1.91018e-07	4.90852e-07
YPG_30_FOA_GEN	15	L	137686	8.39172e-06	5.93156e-06	1.17351e-05	6.09482e-07	4.30803e-07	8.52306e-07
YPG_30_FOA_GEN	16	L	305802	1.54803e-05	9.36507e-06	2.5745e-05	5.06218e-07	3.06246e-07	8.41885e-07
YPG_30_FOA_GEN	1	R	33615	1.54319e-05	9.96472e-06	2.39276e-05	4.59078e-06	2.96437e-06	7.11812e-06
YPG_30_FOA_GEN	2	R	275801	1.14852e-05	7.46058e-06	1.8359e-05	4.16431e-07	2.70506e-07	6.6566e-07
YPG_30_FOA_GEN	3	R	108625	6.12359e-06	3.16476e-06	1.73138e-05	5.63736e-07	2.91347e-07	1.59391e-06
YPG_30_FOA_GEN	4	R	547491	1.50153e-05	1.06014e-05	2.14311e-05	2.74257e-07	1.93636e-07	3.91441e-07
YPG_30_FOA_GEN	5	R	197587	1.10636e-05	7.86418e-06	1.50452e-05	5.59936e-07	3.98011e-07	7.61447e-07
YPG_30_FOA_GEN	6	R	55413	9.76207e-06	5.1339e-06	1.87842e-05	1.76169e-06	9.26479e-07	3.38986e-06
YPG_30_FOA_GEN	7	R	268084	1.50976e-05	7.97306e-06	2.8431e-05	5.63167e-07	2.97409e-07	1.06053e-06
YPG_30_FOA_GEN	8	R	261154	8.97232e-06	5.31291e-06	1.54749e-05	3.43564e-07	2.0344e-07	5.92559e-07
YPG_30_FOA_GEN	9	R	35573	5.08374e-06	3.19063e-06	8.14573e-06	1.4291e-06	8.96924e-07	2.28986e-06
YPG_30_FOA_GEN	10	R	132260	1.02132e-05	4.26675e-06	2.24202e-05	7.72204e-07	3.22603e-07	1.69516e-06
YPG_30_FOA_GEN	11	R	113994	9.14084e-06	4.83389e-06	1.78082e-05	8.01871e-07	4.24048e-07	1.56221e-06
YPG_30_FOA_GEN	12	R	493381	0.00038326	0.000334802	0.000460881	7.76803e-06	6.78587e-06	9.34128e-06
YPG_30_FOA_GEN	13	R	284282	3.37573e-05	1.06151e-05	9.51081e-05	1.18746e-06	3.73401e-07	3.34555e-06
YPG_30_FOA_GEN	14	R	61164	6.87445e-06	3.13916e-06	2.34201e-05	1.12394e-06	5.13236e-07	3.82907e-06
YPG_30_FOA_GEN	15	R	400681	2.36822e-05	1.56595e-05	3.57346e-05	5.91049e-07	3.90822e-07	8.91845e-07
YPG_30_FOA_GEN	16	R	187818	8.2566e-06	5.80593e-06	1.15171e-05	4.39607e-07	3.09125e-07	6.13206e-07
