# Supplementary material for: Genome-scale patterns in the loss of heterozygosity incidence in Saccharomyces cerevisiae
Source: Genetics. 2022 Feb 25;221(1):iyac032. doi: 10.1093/genetics/iyac032 (PMC9071580; doi:10.1093/genetics/iyac032)
Supplement: iyac032_Supplemental_Table_7 [file iyac032_supplemental_table_7.xlsx]

## Sheet: Fig. 6C and D
Fig. 6C Analysis of variance
	Df	Sum Sq	Mean Sq	F	Pr(>F)
day	1	0.0213	0.0213	0.47	0.4957
strain	28	2.22	0.0793	1.75	0.0366
day:strain	28	1.19	0.0424	0.9346	0.5667
Residuals	58	2.63	0.0454
Fig. 6D Analysis of variance
	Df	Sum Sq	Mean Sq	F	Pr(>F)
day	1	0.00028	0.000278	0.0105	0.91873
strain	28	1.14	0.0409	1.54	0.08162
day:strain	28	0.323	0.0115	0.4362	0.99071
Residuals	58	1.54	0.0265
